# Supplementary material for: Impaired pulmonary function mediates the impact of preterm birth on later-life stroke: a 2-step, multivariable Mendelian randomization study
Source: Epidemiol Health. 2023 Mar 3;45:e2023031. doi: 10.4178/epih.e2023031 (PMC10586927; doi:10.4178/epih.e2023031)
Supplement: Supplementary Material 2 — Summary of harmonized intrumental variables with F-statistic values for each exposure-outcome group. [file epih-45-e2023031-Supplementary-2.xlsx]

## Sheet: Summary
Supplementary Material 2: Summary of harmonized intrumental variables with F-statistic values for each exposure-outcome group.
sheet 1: Harmonized instrumental variables using EPB as exposure.
sheet 2: Harmonized instrumental variables using PB as exposure.
sheet 3: Harmonized instrumental variables using PoB as exposure.
sheet 4: Harmonized instrumental variables using GD as exposure.
sheet 5: Harmonized instrumental variables using FEV1 as exposure.
sheet 6: Harmonized instrumental variables using FEV1/FVC as exposure.
sheet 7: Harmonized instrumental variables using stroke as exposure.
sheet 8: Harmonized instrumental variables using AIS as exposure.
sheet 9: Harmonized instrumental variables using CES as exposure.
sheet 10: Harmonized instrumental variables using LAS as exposure.
sheet 11: Harmonized instrumental variables using SVS as exposure.
sheet 12: Harmonized instrumental variables using ICH as exposure.
sheet 13: Harmonized instrumental variables using Atrial fibrillation as exposure.
sheet 14: Harmonized instrumental variables using Type 2 diabetes as exposure.
sheet 15: Harmonized instrumental variables using Total cholesterol as exposure.
sheet 16: Harmonized instrumental variables using Obesity class 1 as exposure.
sheet 17: Harmonized instrumental variables using Obesity class 2 as exposure.
sheet 18: Harmonized instrumental variables using Obesity class 3 as exposure.
sheet 19: Harmonized instrumental variables using HDL cholesterol as exposure.
sheet 20: Harmonized instrumental variables using LDL cholesterol as exposure.
sheet 21: Harmonized instrumental variables using C-Reactive protein as exposure.
sheet 22: Harmonized instrumental variables using Systolic blood pressure as exposure.
sheet 23: Harmonized instrumental variables using Diastolic blood pressure cholesterol as exposure.
sheet 24: Harmonized instrumental variables using Body mass index cholesterol as exposure.
Note: EPB, early preterm birth; PB, preterm birth; PoB, post-term birth; GD, gestational duration; LAS, large artery stroke; CES, cardioembolic stroke; SVS, small vessel stroke; AIS, any ischemic stroke; ICH, intracerebral hemorrhage; FEV1, forced expiratory volume in the first second; FEV1/FVC, forced expiratory volume in the first second/forced vital capacity; SNP, single nucleotide polymorphis…

## Sheet: sheet 1
Sheet 1: Harmonized instrumental variables using EPB as exposure.
SNP	CHR	POS	EA	NEA	EAF	beta.exposure	se.exposure	beta.outcome	se.outcome	Exposure	Outcome	samplesize.exposure	samplesize.outcome	F_statistic
rs112912841	3	187987683	A	G	NA	-0.4948	0.0863	-0.0099	0.0129	EPB	Atrial fibrillation	38995	1030836	32.8729
rs115651303	2	42391743	T	C	NA	-0.7511	0.1489	0.0128	0.0308	EPB	Atrial fibrillation	38995	1030836	25.4452
rs145649225	9	84095372	T	C	NA	-0.5499	0.108	-0.0133	0.0195	EPB	Atrial fibrillation	38995	1030836	25.9251
rs17788736	8	120296490	T	C	NA	0.5839	0.1177	0.0214	0.019	EPB	Atrial fibrillation	38995	1030836	24.6107
rs183193312	19	22939552	T	C	NA	-0.7959	0.1605	0.0347	0.0329	EPB	Atrial fibrillation	38531	1030836	24.5905
rs1877720	1	48824407	T	C	NA	0.4954	0.0905	0.0136	0.0156	EPB	Atrial fibrillation	38995	1030836	29.965
rs35505804	12	117272519	T	C	NA	-1.3133	0.261	-0.0002	0.0312	EPB	Atrial fibrillation	3324	1030836	25.319
rs112912841	3	187987683	A	G	NA	-0.4948	0.0863	-0.0085	0.0032	EPB	Body mass index	38995	781190	32.8729
rs17788736	8	120296490	T	C	NA	0.5839	0.1177	-0.0015	0.0047	EPB	Body mass index	38995	660118	24.6107
rs1877720	1	48824407	T	C	NA	0.4954	0.0905	-0.0099	0.0043	EPB	Body mass index	38995	688428	29.965
rs112912841	3	187987683	A	G	NA	-0.4948	0.0863	0.002012	0.0073	EPB	C-Reactive protein	38995	204402	32.8729
rs17788736	8	120296490	T	C	NA	0.5839	0.1177	-0.015144	0.011206	EPB	C-Reactive protein	38995	204402	24.6107
rs1877720	1	48824407	T	C	NA	0.4954	0.0905	-0.004703	0.00865	EPB	C-Reactive protein	38995	204402	29.965
rs112912841	3	187987683	A	G	NA	-0.4948	0.0863	0.0864	0.0347	EPB	Diastolic blood pressure	38995	748359	32.8729
rs115651303	2	42391743	T	C	NA	-0.7511	0.1489	0.0337	0.0709	EPB	Diastolic blood pressure	38995	682897	25.4452
rs145649225	9	84095372	T	C	NA	-0.5499	0.108	0.0759	0.0489	EPB	Diastolic blood pressure	38995	648094	25.9251
rs17788736	8	120296490	T	C	NA	0.5839	0.1177	0.1039	0.0477	EPB	Diastolic blood pressure	38995	713998	24.6107
rs1877720	1	48824407	T	C	NA	0.4954	0.0905	0.0435	0.0426	EPB	Diastolic blood pressure	38995	737979	29.965
rs112912841	3	187987683	A	G	NA	-0.4948	0.0863	0.0278	0.01	EPB	FEV1/FVC	38995	50128	32.8729
rs115651303	2	42391743	T	C	NA	-0.7511	0.1489	-0.0113	0.0248	EPB	FEV1/FVC	38995	43722	25.4452
rs145649225	9	84095372	T	C	NA	-0.5499	0.108	0.0039	0.0136	EPB	FEV1/FVC	38995	47276	25.9251
rs17788736	8	120296490	T	C	NA	0.5839	0.1177	-0.0107	0.0127	EPB	FEV1/FVC	38995	43722	24.6107
rs183193312	19	22939552	T	C	NA	-0.7959	0.1605	0.0149	0.0154	EPB	FEV1/FVC	38531	43722	24.5905
rs1877720	1	48824407	T	C	NA	0.4954	0.0905	-0.0114	0.0114	EPB	FEV1/FVC	38995	47276	29.965
rs35505804	12	117272519	T	C	NA	-1.3133	0.261	0.0184	0.0187	EPB	FEV1/FVC	3324	43722	25.319
rs112912841	3	187987683	A	G	NA	-0.4948	0.0863	0.0082	0.0126	EPB	FEV1	38995	43440	32.8729
rs115651303	2	42391743	T	C	NA	-0.7511	0.1489	-0.0441	0.0371	EPB	FEV1	38995	37405	25.4452
rs145649225	9	84095372	T	C	NA	-0.5499	0.108	0.0275	0.0164	EPB	FEV1	38995	40815	25.9251
rs17788736	8	120296490	T	C	NA	0.5839	0.1177	0.0008	0.0196	EPB	FEV1	38995	37405	24.6107
rs183193312	19	22939552	T	C	NA	-0.7959	0.1605	0.0067	0.0296	EPB	FEV1	38531	37405	24.5905
rs1877720	1	48824407	T	C	NA	0.4954	0.0905	-0.0333	0.0167	EPB	FEV1	38995	40815	29.965
rs35505804	12	117272519	T	C	NA	-1.3133	0.261	0.0188	0.0271	EPB	FEV1	3324	37405	25.319
rs112912841	3	187987683	A	G	NA	-0.4948	0.0863	5.25245e-05	0.00380815	EPB	HDL cholesterol	38995		32.8729
rs115651303	2	42391743	T	C	NA	-0.7511	0.1489	-0.00294432	0.00741887	EPB	HDL cholesterol	38995		25.4452
rs145649225	9	84095372	T	C	NA	-0.5499	0.108	0.00786643	0.00518364	EPB	HDL cholesterol	38995		25.9251
rs17788736	8	120296490	T	C	NA	0.5839	0.1177	-0.00708948	0.00509506	EPB	HDL cholesterol	38995		24.6107
rs183193312	19	22939552	T	C	NA	-0.7959	0.1605	0.0124681	0.00726781	EPB	HDL cholesterol	38531		24.5905
rs1877720	1	48824407	T	C	NA	0.4954	0.0905	0.0080843	0.00479374	EPB	HDL cholesterol	38995		29.965
rs35505804	12	117272519	T	C	NA	-1.3133	0.261	-0.0273425	0.00787765	EPB	HDL cholesterol	3324		25.319
rs112912841	3	187987683	A	G	NA	-0.4948	0.0863	-0.000506192	0.00417197	EPB	LDL cholesterol	38995		32.8729
rs115651303	2	42391743	T	C	NA	-0.7511	0.1489	-0.0013624	0.00811394	EPB	LDL cholesterol	38995		25.4452
rs145649225	9	84095372	T	C	NA	-0.5499	0.108	0.00122835	0.00566996	EPB	LDL cholesterol	38995		25.9251
rs17788736	8	120296490	T	C	NA	0.5839	0.1177	0.0022378	0.00559272	EPB	LDL cholesterol	38995		24.6107
rs183193312	19	22939552	T	C	NA	-0.7959	0.1605	0.0107977	0.00790396	EPB	LDL cholesterol	38531		24.5905
rs1877720	1	48824407	T	C	NA	0.4954	0.0905	-0.00154005	0.00524373	EPB	LDL cholesterol	38995		29.965
rs35505804	12	117272519	T	C	NA	-1.3133	0.261	-0.0104329	0.00862441	EPB	LDL cholesterol	3324		25.319
rs112912841	3	187987683	A	G	NA	-0.4948	0.0863	-0.045	0.026	EPB	Obesity class 1	38995	85162	32.8729
rs17788736	8	120296490	T	C	NA	0.5839	0.1177	-0.031	0.042	EPB	Obesity class 1	38995	67956	24.6107
rs1877720	1	48824407	T	C	NA	0.4954	0.0905	0.036	0.036	EPB	Obesity class 1	38995	70142	29.965
rs112912841	3	187987683	A	G	NA	-0.4948	0.0863	-0.0054	0.046	EPB	Obesity class 2	38995	43247	32.8729
rs17788736	8	120296490	T	C	NA	0.5839	0.1177	-0.083	0.072	EPB	Obesity class 2	38995	36493	24.6107
rs1877720	1	48824407	T	C	NA	0.4954	0.0905	-0.0063	0.065	EPB	Obesity class 2	38995	37194	29.965
rs112912841	3	187987683	A	G	NA	-0.4948	0.0863	-0.0091	0.085	EPB	Obesity class 3	38995	24754	32.8729
rs17788736	8	120296490	T	C	NA	0.5839	0.1177	-0.13	0.13	EPB	Obesity class 3	38995	23622	24.6107
rs1877720	1	48824407	T	C	NA	0.4954	0.0905	-0.1	0.13	EPB	Obesity class 3	38995	23623	29.965
rs112912841	3	187987683	A	G	NA	-0.4948	0.0863	0.1353	0.0605	EPB	Systolic blood pressure	38995	729224	32.8729
rs115651303	2	42391743	T	C	NA	-0.7511	0.1489	-0.0221	0.124	EPB	Systolic blood pressure	38995	665649	25.4452
rs145649225	9	84095372	T	C	NA	-0.5499	0.108	-0.0418	0.0851	EPB	Systolic blood pressure	38995	637609	25.9251
rs17788736	8	120296490	T	C	NA	0.5839	0.1177	0.0203	0.0832	EPB	Systolic blood pressure	38995	695606	24.6107
rs1877720	1	48824407	T	C	NA	0.4954	0.0905	0.0547	0.0739	EPB	Systolic blood pressure	38995	718543	29.965
rs112912841	3	187987683	A	G	NA	-0.4948	0.0863	-0.0029	0.0069	EPB	Total cholesterol	38995	187216	32.8729
rs17788736	8	120296490	T	C	NA	0.5839	0.1177	-0.0076	0.0169	EPB	Total cholesterol	38995	67462	24.6107
rs1877720	1	48824407	T	C	NA	0.4954	0.0905	0.003	0.0136	EPB	Total cholesterol	38995	88700	29.965
rs112912841	3	187987683	A	G	NA	-0.4948	0.0863	-0.007	0.0156	EPB	Type 2 diabetes	38995	62892	32.8729
rs17788736	8	120296490	T	C	NA	0.5839	0.1177	0.0042	0.0209	EPB	Type 2 diabetes	38995	62892	24.6107
rs1877720	1	48824407	T	C	NA	0.4954	0.0905	-0.0066	0.0194	EPB	Type 2 diabetes	38995	62892	29.965
rs112912841	3	187987683	A	G	NA	-0.4948	0.0863	-0.0147	0.0382	EPB	CES	38995	413304	32.8729
rs145649225	9	84095372	T	C	NA	-0.5499	0.108	-0.0807	0.0561	EPB	CES	38995	413304	25.9251
rs17788736	8	120296490	T	C	NA	0.5839	0.1177	0.0516	0.0573	EPB	CES	38995	413304	24.6107
rs183193312	19	22939552	T	C	NA	-0.7959	0.1605	0.0041	0.0976	EPB	CES	38531	413304	24.5905
rs1877720	1	48824407	T	C	NA	0.4954	0.0905	0.1113	0.048	EPB	CES	38995	413304	29.965
rs35505804	12	117272519	T	C	NA	-1.3133	0.261	-0.1947	0.0995	EPB	CES	3324	413304	25.319
rs112912841	3	187987683	A	G	NA	-0.4948	0.0863	-0.138	0.0477	EPB	LAS	38995	410484	32.8729
rs115651303	2	42391743	T	C	NA	-0.7511	0.1489	0.013	0.1402	EPB	LAS	38995	410484	25.4452
rs145649225	9	84095372	T	C	NA	-0.5499	0.108	-0.0686	0.0699	EPB	LAS	38995	410484	25.9251
rs17788736	8	120296490	T	C	NA	0.5839	0.1177	0.0694	0.0711	EPB	LAS	38995	410484	24.6107
rs183193312	19	22939552	T	C	NA	-0.7959	0.1605	0.0845	0.132	EPB	LAS	38531	410484	24.5905
rs1877720	1	48824407	T	C	NA	0.4954	0.0905	0.0636	0.0621	EPB	LAS	38995	410484	29.965
rs35505804	12	117272519	T	C	NA	-1.3133	0.261	-0.0863	0.1475	EPB	LAS	3324	410484	25.319
rs112912841	3	187987683	A	G	NA	-0.4948	0.0863	-0.0114	0.046	EPB	SVS	38995	198048	32.8729
rs115651303	2	42391743	T	C	NA	-0.7511	0.1489	-0.0829	0.123	EPB	SVS	38995	198048	25.4452
rs145649225	9	84095372	T	C	NA	-0.5499	0.108	-0.0339	0.0668	EPB	SVS	38995	198048	25.9251
rs17788736	8	120296490	T	C	NA	0.5839	0.1177	0.0375	0.0698	EPB	SVS	38995	198048	24.6107
rs183193312	19	22939552	T	C	NA	-0.7959	0.1605	-0.0764	0.1198	EPB	SVS	38531	198048	24.5905
rs1877720	1	48824407	T	C	NA	0.4954	0.0905	0.0354	0.0575	EPB	SVS	38995	198048	29.965
rs35505804	12	117272519	T	C	NA	-1.3133	0.261	0.024	0.1425	EPB	SVS	3324	198048	25.319
rs112912841	3	187987683	A	G	NA	-0.4948	0.0863	0.0012	0.022	EPB	AIS	38995	440328	32.8729
rs115651303	2	42391743	T	C	NA	-0.7511	0.1489	-0.0133	0.0546	EPB	AIS	38995	440328	25.4452
rs145649225	9	84095372	T	C	NA	-0.5499	0.108	0.0168	0.0297	EPB	AIS	38995	440328	25.9251
rs17788736	8	120296490	T	C	NA	0.5839	0.1177	0.0368	0.0287	EPB	AIS	38995	440328	24.6107
rs183193312	19	22939552	T	C	NA	-0.7959	0.1605	0.0104	0.0536	EPB	AIS	38531	440328	24.5905
rs1877720	1	48824407	T	C	NA	0.4954	0.0905	0.03	0.0245	EPB	AIS	38995	440328	29.965
rs35505804	12	117272519	T	C	NA	-1.3133	0.261	-0.1145	0.055	EPB	AIS	3324	440328	25.319
rs112912841	3	187987683	A	G	NA	-0.4948	0.0863	-0.0008	0.018	EPB	All-cause Stroke	38995	446696	32.8729
rs115651303	2	42391743	T	C	NA	-0.7511	0.1489	-0.0279	0.0493	EPB	All-cause Stroke	38995	446696	25.4452
rs145649225	9	84095372	T	C	NA	-0.5499	0.108	0.0108	0.0283	EPB	All-cause Stroke	38995	446696	25.9251
rs17788736	8	120296490	T	C	NA	0.5839	0.1177	0.0306	0.0265	EPB	All-cause Stroke	38995	446696	24.6107
rs183193312	19	22939552	T	C	NA	-0.7959	0.1605	0.0071	0.0507	EPB	All-cause Stroke	38531	446696	24.5905
rs1877720	1	48824407	T	C	NA	0.4954	0.0905	0.0322	0.022	EPB	All-cause Stroke	38995	446696	29.965
rs35505804	12	117272519	T	C	NA	-1.3133	0.261	-0.0741	0.0516	EPB	All-cause Stroke	3324	446696	25.319
rs112912841	3	187987683	A	G	NA	-0.4948	0.0863	0.1236	0.1016	EPB	ICH	38995	6948	32.8729
rs115651303	2	42391743	T	C	NA	-0.7511	0.1489	-0.3389	0.249	EPB	ICH	38995	6948	25.4452
rs17788736	8	120296490	T	C	NA	0.5839	0.1177	-0.0257	0.1356	EPB	ICH	38995	6948	24.6107
rs1877720	1	48824407	T	C	NA	0.4954	0.0905	0.0792	0.127	EPB	ICH	38995	6948	29.965

## Sheet: sheet 2
Sheet 2: Harmonized instrumental variables using PB as exposure.
SNP	CHR	POS	EA	NEA	EAF	beta.exposure	se.exposure	beta.outcome	se.outcome	Exposure	Outcome	samplesize.exposure	samplesize.outcome	F_statistic
rs6064825	20	58232264	T	C	NA	-0.1698	0.0331	0.0003	0.007	PB	Atrial fibrillation	18453	1030836	26.316
rs6064825	20	58232264	T	C	NA	-0.1698	0.0331	-0.001167	0.003947	PB	C-Reactive protein	18453	204402	26.316
rs6064825	20	58232264	T	C	NA	-0.1698	0.0331	-0.0273	0.0181	PB	Diastolic blood pressure	18453	701920	26.316
rs6064825	20	58232264	T	C	NA	-0.1698	0.0331	-0.0009	0.0048	PB	FEV1/FVC	18453	51396	26.316
rs6064825	20	58232264	T	C	NA	-0.1698	0.0331	0.0007	0.0066	PB	FEV1	18453	44671	26.316
rs6064825	20	58232264	T	C	NA	-0.1698	0.0331	-0.000703937	0.00195124	PB	HDL cholesterol	18453		26.316
rs6064825	20	58232264	T	C	NA	-0.1698	0.0331	-0.00263245	0.00213084	PB	LDL cholesterol	18453		26.316
rs6064825	20	58232264	T	C	NA	-0.1698	0.0331	-0.0049	0.013	PB	Obesity class 1	18453	97345	26.316
rs6064825	20	58232264	T	C	NA	-0.1698	0.0331	-0.016	0.02	PB	Obesity class 2	18453	71089	26.316
rs6064825	20	58232264	T	C	NA	-0.1698	0.0331	0.036	0.036	PB	Obesity class 3	18453	46933	26.316
rs6064825	20	58232264	T	C	NA	-0.1698	0.0331	-0.0082	0.0314	PB	Systolic blood pressure	18453	691085	26.316
rs6064825	20	58232264	T	C	NA	-0.1698	0.0331	0.0005	0.0055	PB	Total cholesterol	18453	93067	26.316
rs6064825	20	58232264	T	C	NA	-0.1698	0.0331	-0.0189	0.0197	PB	CES	18453	413304	26.316
rs6064825	20	58232264	T	C	NA	-0.1698	0.0331	-0.018	0.0259	PB	LAS	18453	410484	26.316
rs6064825	20	58232264	T	C	NA	-0.1698	0.0331	0.0051	0.0243	PB	SVS	18453	198048	26.316
rs6064825	20	58232264	T	C	NA	-0.1698	0.0331	-0.0066	0.0104	PB	AIS	18453	440328	26.316
rs6064825	20	58232264	T	C	NA	-0.1698	0.0331	-0.0039	0.0095	PB	All-cause Stroke	18453	446696	26.316

## Sheet: sheet 3
Sheet 3: Harmonized instrumental variables using PoB as exposure.
SNP	CHR	POS	EA	NEA	EAF	beta.exposure	se.exposure	beta.outcome	se.outcome	Exposure	Outcome	samplesize.exposure	samplesize.outcome	F_statistic
rs12069199	1	116712396	A	G	NA	-0.3113	0.0614	0.0289	0.1786	PoB	ICH	56259	6948	25.7052
rs62383323	5	166942484	A	G	NA	0.0954	0.018	-0.0535	0.0529	PoB	ICH	60695	6948	28.09
rs12069199	1	116712396	A	G	NA	-0.3113	0.0614	0.0185	0.0214	PoB	Atrial fibrillation	56259	1030836	25.7052
rs12193109	6	56191608	A	G	NA	0.2186	0.0432	0.0153	0.0156	PoB	Atrial fibrillation	60695	1030836	25.6055
rs56316227	3	114632884	A	C	NA	0.1911	0.0377	0.0085	0.0169	PoB	Atrial fibrillation	60695	1030836	25.6944
rs62383323	5	166942484	A	G	NA	0.0954	0.018	0.0055	0.0069	PoB	Atrial fibrillation	60695	1030836	28.09
rs76946427	20	18234066	A	C	NA	0.3179	0.0599	-0.0442	0.0245	PoB	Atrial fibrillation	59046	1030836	28.1661
rs62383323	5	166942484	A	G	NA	0.0954	0.018	0.0046	0.0018	PoB	Body mass index	60695	689666	28.09
rs62383323	5	166942484	A	G	NA	0.0954	0.018	0.004461	0.003732	PoB	C-Reactive protein	60695	204402	28.09
rs12069199	1	116712396	A	G	NA	-0.3113	0.0614	0.0376	0.0568	PoB	Diastolic blood pressure	56259	659472	25.7052
rs12193109	6	56191608	A	G	NA	0.2186	0.0432	0.035	0.0396	PoB	Diastolic blood pressure	60695	638432	25.6055
rs56316227	3	114632884	A	C	NA	0.1911	0.0377	-0.1249	0.0424	PoB	Diastolic blood pressure	60695	704258	25.6944
rs62383323	5	166942484	A	G	NA	0.0954	0.018	-0.0116	0.0179	PoB	Diastolic blood pressure	60695	745072	28.09
rs76946427	20	18234066	A	C	NA	0.3179	0.0599	-0.0908	0.0589	PoB	Diastolic blood pressure	59046	696561	28.1661
rs12069199	1	116712396	A	G	NA	-0.3113	0.0614	0.0072	0.0137	PoB	FEV1/FVC	56259	43722	25.7052
rs12193109	6	56191608	A	G	NA	0.2186	0.0432	-0.0061	0.0112	PoB	FEV1/FVC	60695	50128	25.6055
rs56316227	3	114632884	A	C	NA	0.1911	0.0377	0.0312	0.0129	PoB	FEV1/FVC	60695	47276	25.6944
rs62383323	5	166942484	A	G	NA	0.0954	0.018	-0.0073	0.0066	PoB	FEV1/FVC	60695	51396	28.09
rs76946427	20	18234066	A	C	NA	0.3179	0.0599	0.0248	0.017	PoB	FEV1/FVC	59046	43722	28.1661
rs12069199	1	116712396	A	G	NA	-0.3113	0.0614	0.0374	0.0197	PoB	FEV1	56259	37405	25.7052
rs12193109	6	56191608	A	G	NA	0.2186	0.0432	0.0009	0.0147	PoB	FEV1	60695	43440	25.6055
rs56316227	3	114632884	A	C	NA	0.1911	0.0377	0.0299	0.0208	PoB	FEV1	60695	40815	25.6944
rs62383323	5	166942484	A	G	NA	0.0954	0.018	0.0087	0.0067	PoB	FEV1	60695	44671	28.09
rs76946427	20	18234066	A	C	NA	0.3179	0.0599	0.0209	0.0212	PoB	FEV1	59046	37405	28.1661
rs12069199	1	116712396	A	G	NA	-0.3113	0.0614	0.00312138	0.00572316	PoB	HDL cholesterol	56259		25.7052
rs12193109	6	56191608	A	G	NA	0.2186	0.0432	-0.00839994	0.00422666	PoB	HDL cholesterol	60695		25.6055
rs56316227	3	114632884	A	C	NA	0.1911	0.0377	-0.0192224	0.00457806	PoB	HDL cholesterol	60695		25.6944
rs62383323	5	166942484	A	G	NA	0.0954	0.018	-0.00432215	0.00196948	PoB	HDL cholesterol	60695		28.09
rs76946427	20	18234066	A	C	NA	0.3179	0.0599	-0.00671715	0.00631129	PoB	HDL cholesterol	59046		28.1661
rs12069199	1	116712396	A	G	NA	-0.3113	0.0614	-0.0113355	0.00624984	PoB	LDL cholesterol	56259		25.7052
rs12193109	6	56191608	A	G	NA	0.2186	0.0432	-0.00132647	0.00462721	PoB	LDL cholesterol	60695		25.6055
rs56316227	3	114632884	A	C	NA	0.1911	0.0377	0.00517876	0.00501344	PoB	LDL cholesterol	60695		25.6944
rs62383323	5	166942484	A	G	NA	0.0954	0.018	-0.00267709	0.00215274	PoB	LDL cholesterol	60695		28.09
rs76946427	20	18234066	A	C	NA	0.3179	0.0599	0.0120155	0.00690449	PoB	LDL cholesterol	59046		28.1661
rs62383323	5	166942484	A	G	NA	0.0954	0.018	-0.011	0.013	PoB	Obesity class 1	60695	98557	28.09
rs62383323	5	166942484	A	G	NA	0.0954	0.018	0.016	0.02	PoB	Obesity class 2	60695	71880	28.09
rs62383323	5	166942484	A	G	NA	0.0954	0.018	0.049	0.036	PoB	Obesity class 3	60695	45424	28.09
rs12069199	1	116712396	A	G	NA	-0.3113	0.0614	0.0725	0.0999	PoB	Systolic blood pressure	56259	642376	25.7052
rs12193109	6	56191608	A	G	NA	0.2186	0.0432	-0.0358	0.0693	PoB	Systolic blood pressure	60695	621235	25.6055
rs56316227	3	114632884	A	C	NA	0.1911	0.0377	-0.0241	0.0738	PoB	Systolic blood pressure	60695	685718	25.6944
rs62383323	5	166942484	A	G	NA	0.0954	0.018	-0.0845	0.0311	PoB	Systolic blood pressure	60695	725656	28.09
rs76946427	20	18234066	A	C	NA	0.3179	0.0599	-0.0094	0.1021	PoB	Systolic blood pressure	59046	685483	28.1661
rs62383323	5	166942484	A	G	NA	0.0954	0.018	0.0082	0.0053	PoB	Total cholesterol	60695	94595	28.09
rs62383323	5	166942484	A	G	NA	0.0954	0.018	0.0121	0.0081	PoB	Type 2 diabetes	60695	62892	28.09
rs12069199	1	116712396	A	G	NA	-0.3113	0.0614	0.007	0.069	PoB	CES	56259	413304	25.7052
rs12193109	6	56191608	A	G	NA	0.2186	0.0432	-0.0636	0.0462	PoB	CES	60695	413304	25.6055
rs56316227	3	114632884	A	C	NA	0.1911	0.0377	0.0567	0.0517	PoB	CES	60695	413304	25.6944
rs62383323	5	166942484	A	G	NA	0.0954	0.018	0.0015	0.0198	PoB	CES	60695	413304	28.09
rs76946427	20	18234066	A	C	NA	0.3179	0.0599	0.002	0.0683	PoB	CES	59046	413304	28.1661
rs12069199	1	116712396	A	G	NA	-0.3113	0.0614	-0.1765	0.0869	PoB	LAS	56259	410484	25.7052
rs12193109	6	56191608	A	G	NA	0.2186	0.0432	-0.1161	0.058	PoB	LAS	60695	410484	25.6055
rs56316227	3	114632884	A	C	NA	0.1911	0.0377	-0.0106	0.0663	PoB	LAS	60695	410484	25.6944
rs62383323	5	166942484	A	G	NA	0.0954	0.018	-0.0139	0.0257	PoB	LAS	60695	410484	28.09
rs76946427	20	18234066	A	C	NA	0.3179	0.0599	-0.1322	0.0913	PoB	LAS	59046	410484	28.1661
rs12069199	1	116712396	A	G	NA	-0.3113	0.0614	0.049	0.0832	PoB	SVS	56259	198048	25.7052
rs12193109	6	56191608	A	G	NA	0.2186	0.0432	0.0753	0.0584	PoB	SVS	60695	198048	25.6055
rs56316227	3	114632884	A	C	NA	0.1911	0.0377	0.0087	0.0617	PoB	SVS	60695	198048	25.6944
rs62383323	5	166942484	A	G	NA	0.0954	0.018	0.0195	0.0238	PoB	SVS	60695	198048	28.09
rs76946427	20	18234066	A	C	NA	0.3179	0.0599	-0.0023	0.0824	PoB	SVS	59046	198048	28.1661
rs12069199	1	116712396	A	G	NA	-0.3113	0.0614	-0.0308	0.0349	PoB	AIS	56259	440328	25.7052
rs12193109	6	56191608	A	G	NA	0.2186	0.0432	-0.0218	0.0243	PoB	AIS	60695	440328	25.6055
rs56316227	3	114632884	A	C	NA	0.1911	0.0377	-0.034	0.0279	PoB	AIS	60695	440328	25.6944
rs62383323	5	166942484	A	G	NA	0.0954	0.018	-0.0081	0.0104	PoB	AIS	60695	440328	28.09
rs76946427	20	18234066	A	C	NA	0.3179	0.0599	-0.0524	0.0341	PoB	AIS	59046	440328	28.1661
rs12069199	1	116712396	A	G	NA	-0.3113	0.0614	-0.0224	0.0332	PoB	All-cause Stroke	56259	446696	25.7052
rs12193109	6	56191608	A	G	NA	0.2186	0.0432	-0.0139	0.0224	PoB	All-cause Stroke	60695	446696	25.6055
rs56316227	3	114632884	A	C	NA	0.1911	0.0377	-0.0222	0.0236	PoB	All-cause Stroke	60695	446696	25.6944
rs62383323	5	166942484	A	G	NA	0.0954	0.018	-0.0085	0.0096	PoB	All-cause Stroke	60695	446696	28.09
rs76946427	20	18234066	A	C	NA	0.3179	0.0599	-0.0568	0.0315	PoB	All-cause Stroke	59046	446696	28.1661

## Sheet: sheet 4
Sheet 4: Harmonized instrumental variables using GD as exposure.
SNP	CHR	POS	EA	NEA	EAF	beta.exposure	se.exposure	beta.outcome	se.outcome	Exposure	Outcome	samplesize.exposure	samplesize.outcome	F_statistic
rs11488749	10	97014773	T	C	NA	-0.0259	0.0049	-0.0454	0.0532	GD	ICH	84689	6948	27.9388
rs12332652	5	157895459	T	C	NA	0.0251	0.0049	0.0071	0.0532	GD	ICH	84689	6948	26.2395
rs12404660	1	22458794	A	G	NA	-0.0301	0.0061	0.0913	0.0676	GD	ICH	84689	6948	24.3486
rs1325908	1	155413304	A	C	NA	-0.0256	0.0051	0.0451	0.0566	GD	ICH	84689	6948	25.1965
rs302683	1	48524705	A	G	NA	-0.0244	0.0049	-0.0873	0.0531	GD	ICH	84689	6948	24.7963
rs7594852	2	113521754	T	C	NA	-0.0336	0.0048	-0.0118	0.0512	GD	ICH	84689	6948	49
rs9289218	3	123064831	T	C	NA	0.0238	0.0047	-0.0206	0.0509	GD	ICH	84689	6948	25.6424
rs10050757	5	157201700	T	C	NA	-0.0265	0.0051	0.005418	0.003928	GD	C-Reactive protein	84689	204402	26.9992
rs12332652	5	157895459	T	C	NA	0.0251	0.0049	-0.000189	0.003628	GD	C-Reactive protein	84689	204402	26.2395
rs12404660	1	22458794	A	G	NA	-0.0301	0.0061	-0.005978	0.00509	GD	C-Reactive protein	84689	204402	24.3486
rs1325908	1	155413304	A	C	NA	-0.0256	0.0051	-0.003119	0.004239	GD	C-Reactive protein	84689	204402	25.1965
rs302683	1	48524705	A	G	NA	-0.0244	0.0049	0.003398	0.003783	GD	C-Reactive protein	84689	204402	24.7963
rs3961283	16	68317636	A	G	NA	0.0269	0.0054	0.008942	0.003872	GD	C-Reactive protein	84689	204402	24.8152
rs9289218	3	123064831	T	C	NA	0.0238	0.0047	-0.003134	0.00364	GD	C-Reactive protein	84689	204402	25.6424
rs10050757	5	157201700	T	C	NA	-0.0265	0.0051	0.0036	0.006	GD	FEV1/FVC	84689	51396	26.9992
rs11488749	10	97014773	T	C	NA	-0.0259	0.0049	-0.0004	0.0073	GD	FEV1/FVC	84689	50128	27.9388
rs12332652	5	157895459	T	C	NA	0.0251	0.0049	-0.0011	0.0071	GD	FEV1/FVC	84689	51396	26.2395
rs12404660	1	22458794	A	G	NA	-0.0301	0.0061	-0.0045	0.0074	GD	FEV1/FVC	84689	51396	24.3486
rs1325908	1	155413304	A	C	NA	-0.0256	0.0051	-0.0051	0.0067	GD	FEV1/FVC	84689	51396	25.1965
rs302683	1	48524705	A	G	NA	-0.0244	0.0049	-0.0038	0.0055	GD	FEV1/FVC	84689	51396	24.7963
rs3961283	16	68317636	A	G	NA	0.0269	0.0054	-0.0075	0.0065	GD	FEV1/FVC	84689	51396	24.8152
rs7142427	14	76940735	T	C	NA	-0.0835	0.0162	0.0241	0.0118	GD	FEV1/FVC	33332	50128	26.567
rs7594852	2	113521754	T	C	NA	-0.0336	0.0048	0.0016	0.008	GD	FEV1/FVC	84689	51396	49
rs9289218	3	123064831	T	C	NA	0.0238	0.0047	-0.0068	0.008	GD	FEV1/FVC	84689	51396	25.6424
rs10050757	5	157201700	T	C	NA	-0.0265	0.0051	-0.0099	0.0069	GD	FEV1	84689	44671	26.9992
rs11488749	10	97014773	T	C	NA	-0.0259	0.0049	-0.0074	0.0071	GD	FEV1	84689	43440	27.9388
rs12332652	5	157895459	T	C	NA	0.0251	0.0049	-0.0078	0.007	GD	FEV1	84689	44671	26.2395
rs12404660	1	22458794	A	G	NA	-0.0301	0.0061	-0.0085	0.0084	GD	FEV1	84689	44671	24.3486
rs1325908	1	155413304	A	C	NA	-0.0256	0.0051	0.0112	0.0082	GD	FEV1	84689	44671	25.1965
rs302683	1	48524705	A	G	NA	-0.0244	0.0049	-0.019	0.0067	GD	FEV1	84689	44671	24.7963
rs3961283	16	68317636	A	G	NA	0.0269	0.0054	-0.0046	0.0073	GD	FEV1	84689	44671	24.8152
rs7142427	14	76940735	T	C	NA	-0.0835	0.0162	0.0148	0.0166	GD	FEV1	33332	43440	26.567
rs7594852	2	113521754	T	C	NA	-0.0336	0.0048	-0.0024	0.0068	GD	FEV1	84689	44671	49
rs9289218	3	123064831	T	C	NA	0.0238	0.0047	0.0152	0.0067	GD	FEV1	84689	44671	25.6424
rs10050757	5	157201700	T	C	NA	-0.0265	0.0051	0.000349832	0.00208738	GD	HDL cholesterol	84689		26.9992
rs11488749	10	97014773	T	C	NA	-0.0259	0.0049	0.00104746	0.00196463	GD	HDL cholesterol	84689		27.9388
rs12332652	5	157895459	T	C	NA	0.0251	0.0049	0.00860202	0.00195088	GD	HDL cholesterol	84689		26.2395
rs12404660	1	22458794	A	G	NA	-0.0301	0.0061	-0.00316202	0.00243976	GD	HDL cholesterol	84689		24.3486
rs1325908	1	155413304	A	C	NA	-0.0256	0.0051	0.00158808	0.00210788	GD	HDL cholesterol	84689		25.1965
rs302683	1	48524705	A	G	NA	-0.0244	0.0049	0.000593758	0.00200346	GD	HDL cholesterol	84689		24.7963
rs3961283	16	68317636	A	G	NA	0.0269	0.0054	0.0109138	0.00212312	GD	HDL cholesterol	84689		24.8152
rs7142427	14	76940735	T	C	NA	-0.0835	0.0162	-0.00594515	0.00406033	GD	HDL cholesterol	33332		26.567
rs7594852	2	113521754	T	C	NA	-0.0336	0.0048	2.81336e-05	0.00190395	GD	HDL cholesterol	84689		49
rs9289218	3	123064831	T	C	NA	0.0238	0.0047	0.00976794	0.00191425	GD	HDL cholesterol	84689		25.6424
rs10050757	5	157201700	T	C	NA	-0.0265	0.0051	-0.00037428	0.002281	GD	LDL cholesterol	84689		26.9992
rs11488749	10	97014773	T	C	NA	-0.0259	0.0049	-0.00336369	0.00214772	GD	LDL cholesterol	84689		27.9388
rs12332652	5	157895459	T	C	NA	0.0251	0.0049	0.006782	0.00213271	GD	LDL cholesterol	84689		26.2395
rs12404660	1	22458794	A	G	NA	-0.0301	0.0061	-0.000212937	0.00266889	GD	LDL cholesterol	84689		24.3486
rs1325908	1	155413304	A	C	NA	-0.0256	0.0051	0.0016198	0.00230559	GD	LDL cholesterol	84689		25.1965
rs302683	1	48524705	A	G	NA	-0.0244	0.0049	-6.92248e-05	0.00219045	GD	LDL cholesterol	84689		24.7963
rs3961283	16	68317636	A	G	NA	0.0269	0.0054	0.0022358	0.00235085	GD	LDL cholesterol	84689		24.8152
rs7142427	14	76940735	T	C	NA	-0.0835	0.0162	0.00104258	0.004436	GD	LDL cholesterol	33332		26.567
rs7594852	2	113521754	T	C	NA	-0.0336	0.0048	0.00682726	0.0020828	GD	LDL cholesterol	84689		49
rs9289218	3	123064831	T	C	NA	0.0238	0.0047	0.000912249	0.00209551	GD	LDL cholesterol	84689		25.6424
rs10050757	5	157201700	T	C	NA	-0.0265	0.0051	0.0114	0.0072	GD	Atrial fibrillation	84689	1030836	26.9992
rs11488749	10	97014773	T	C	NA	-0.0259	0.0049	-0.004	0.0069	GD	Atrial fibrillation	84689	1030836	27.9388
rs12332652	5	157895459	T	C	NA	0.0251	0.0049	-0.0248	0.0068	GD	Atrial fibrillation	84689	1030836	26.2395
rs12404660	1	22458794	A	G	NA	-0.0301	0.0061	-0.0142	0.0084	GD	Atrial fibrillation	84689	1030836	24.3486
rs1325908	1	155413304	A	C	NA	-0.0256	0.0051	-0.0288	0.0073	GD	Atrial fibrillation	84689	1030836	25.1965
rs302683	1	48524705	A	G	NA	-0.0244	0.0049	-0.001	0.0071	GD	Atrial fibrillation	84689	1030836	24.7963
rs3961283	16	68317636	A	G	NA	0.0269	0.0054	-0.0096	0.0075	GD	Atrial fibrillation	84689	1030836	24.8152
rs7142427	14	76940735	T	C	NA	-0.0835	0.0162	-0.0002	0.0152	GD	Atrial fibrillation	33332	1030836	26.567
rs7594852	2	113521754	T	C	NA	-0.0336	0.0048	-0.0037	0.0066	GD	Atrial fibrillation	84689	1030836	49
rs9289218	3	123064831	T	C	NA	0.0238	0.0047	-0.0041	0.0066	GD	Atrial fibrillation	84689	1030836	25.6424
rs10050757	5	157201700	T	C	NA	-0.0265	0.0051	-0.0005	0.0019	GD	Body mass index	84689	684360	26.9992
rs12332652	5	157895459	T	C	NA	0.0251	0.0049	0.0058	0.0017	GD	Body mass index	84689	793276	26.2395
rs12404660	1	22458794	A	G	NA	-0.0301	0.0061	-0.0031	0.0024	GD	Body mass index	84689	687845	24.3486
rs1325908	1	155413304	A	C	NA	-0.0256	0.0051	0.0067	0.0018	GD	Body mass index	84689	792918	25.1965
rs302683	1	48524705	A	G	NA	-0.0244	0.0049	0.0003	0.0018	GD	Body mass index	84689	686439	24.7963
rs3961283	16	68317636	A	G	NA	0.0269	0.0054	-0.011	0.0021	GD	Body mass index	84689	553117	24.8152
rs9289218	3	123064831	T	C	NA	0.0238	0.0047	-0.0091	0.0016	GD	Body mass index	84689	783824	25.6424
rs10050757	5	157201700	T	C	NA	-0.0265	0.0051	0.0586	0.0188	GD	Diastolic blood pressure	84689	744267	26.9992
rs11488749	10	97014773	T	C	NA	-0.0259	0.0049	-0.0624	0.0178	GD	Diastolic blood pressure	84689	751437	27.9388
rs12332652	5	157895459	T	C	NA	0.0251	0.0049	-0.1781	0.0178	GD	Diastolic blood pressure	84689	743215	26.2395
rs12404660	1	22458794	A	G	NA	-0.0301	0.0061	-0.0277	0.0222	GD	Diastolic blood pressure	84689	741467	24.3486
rs1325908	1	155413304	A	C	NA	-0.0256	0.0051	0.0082	0.0194	GD	Diastolic blood pressure	84689	732161	25.1965
rs302683	1	48524705	A	G	NA	-0.0244	0.0049	-0.041	0.0181	GD	Diastolic blood pressure	84689	748615	24.7963
rs3961283	16	68317636	A	G	NA	0.0269	0.0054	-0.0561	0.0196	GD	Diastolic blood pressure	84689	744161	24.8152
rs7142427	14	76940735	T	C	NA	-0.0835	0.0162	0.0152	0.0388	GD	Diastolic blood pressure	33332	658713	26.567
rs7594852	2	113521754	T	C	NA	-0.0336	0.0048	-0.0296	0.0173	GD	Diastolic blood pressure	84689	752008	49
rs9289218	3	123064831	T	C	NA	0.0238	0.0047	-0.0325	0.0174	GD	Diastolic blood pressure	84689	743139	25.6424
rs10050757	5	157201700	T	C	NA	-0.0265	0.0051	-0.006	0.013	GD	Obesity class 1	84689	97868	26.9992
rs12332652	5	157895459	T	C	NA	0.0251	0.0049	0.02	0.013	GD	Obesity class 1	84689	98253	26.2395
rs12404660	1	22458794	A	G	NA	-0.0301	0.0061	-0.0048	0.018	GD	Obesity class 1	84689	95898	24.3486
rs1325908	1	155413304	A	C	NA	-0.0256	0.0051	0.0062	0.014	GD	Obesity class 1	84689	97155	25.1965
rs302683	1	48524705	A	G	NA	-0.0244	0.0049	0.023	0.013	GD	Obesity class 1	84689	98693	24.7963
rs3961283	16	68317636	A	G	NA	0.0269	0.0054	-0.044	0.014	GD	Obesity class 1	84689	97428	24.8152
rs9289218	3	123064831	T	C	NA	0.0238	0.0047	-0.022	0.012	GD	Obesity class 1	84689	98533	25.6424
rs10050757	5	157201700	T	C	NA	-0.0265	0.0051	-0.021	0.02	GD	Obesity class 2	84689	71980	26.9992
rs12332652	5	157895459	T	C	NA	0.0251	0.0049	0.03	0.019	GD	Obesity class 2	84689	71954	26.2395
rs12404660	1	22458794	A	G	NA	-0.0301	0.0061	-0.0027	0.028	GD	Obesity class 2	84689	65108	24.3486
rs1325908	1	155413304	A	C	NA	-0.0256	0.0051	0.0018	0.021	GD	Obesity class 2	84689	70208	25.1965
rs302683	1	48524705	A	G	NA	-0.0244	0.0049	0.049	0.02	GD	Obesity class 2	84689	71979	24.7963
rs3961283	16	68317636	A	G	NA	0.0269	0.0054	-0.068	0.021	GD	Obesity class 2	84689	71547	24.8152
rs9289218	3	123064831	T	C	NA	0.0238	0.0047	-0.041	0.019	GD	Obesity class 2	84689	72243	25.6424
rs10050757	5	157201700	T	C	NA	-0.0265	0.0051	-0.012	0.037	GD	Obesity class 3	84689	43768	26.9992
rs12332652	5	157895459	T	C	NA	0.0251	0.0049	0.043	0.035	GD	Obesity class 3	84689	45443	26.2395
rs12404660	1	22458794	A	G	NA	-0.0301	0.0061	0.064	0.056	GD	Obesity class 3	84689	31539	24.3486
rs1325908	1	155413304	A	C	NA	-0.0256	0.0051	0.018	0.04	GD	Obesity class 3	84689	41191	25.1965
rs302683	1	48524705	A	G	NA	-0.0244	0.0049	0.04	0.036	GD	Obesity class 3	84689	46080	24.7963
rs3961283	16	68317636	A	G	NA	0.0269	0.0054	-0.033	0.04	GD	Obesity class 3	84689	40654	24.8152
rs9289218	3	123064831	T	C	NA	0.0238	0.0047	-0.084	0.034	GD	Obesity class 3	84689	48690	25.6424
rs10050757	5	157201700	T	C	NA	-0.0265	0.0051	0.1053	0.0328	GD	Systolic blood pressure	84689	724901	26.9992
rs11488749	10	97014773	T	C	NA	-0.0259	0.0049	-0.0616	0.031	GD	Systolic blood pressure	84689	732091	27.9388
rs12332652	5	157895459	T	C	NA	0.0251	0.0049	-0.3639	0.031	GD	Systolic blood pressure	84689	723798	26.2395
rs12404660	1	22458794	A	G	NA	-0.0301	0.0061	-0.1281	0.0388	GD	Systolic blood pressure	84689	722160	24.3486
rs1325908	1	155413304	A	C	NA	-0.0256	0.0051	-0.0299	0.0337	GD	Systolic blood pressure	84689	712832	25.1965
rs302683	1	48524705	A	G	NA	-0.0244	0.0049	-0.0568	0.0316	GD	Systolic blood pressure	84689	729242	24.7963
rs3961283	16	68317636	A	G	NA	0.0269	0.0054	-0.0794	0.0338	GD	Systolic blood pressure	84689	732424	24.8152
rs7142427	14	76940735	T	C	NA	-0.0835	0.0162	-0.0463	0.0676	GD	Systolic blood pressure	33332	647751	26.567
rs7594852	2	113521754	T	C	NA	-0.0336	0.0048	-0.0345	0.0301	GD	Systolic blood pressure	84689	732653	49
rs9289218	3	123064831	T	C	NA	0.0238	0.0047	-0.1306	0.0302	GD	Systolic blood pressure	84689	730669	25.6424
rs10050757	5	157201700	T	C	NA	-0.0265	0.0051	-0.006	0.0054	GD	Total cholesterol	84689	94595	26.9992
rs12332652	5	157895459	T	C	NA	0.0251	0.0049	-0.0035	0.0036	GD	Total cholesterol	84689	187279	26.2395
rs12404660	1	22458794	A	G	NA	-0.0301	0.0061	-0.0052	0.0073	GD	Total cholesterol	84689	94595	24.3486
rs1325908	1	155413304	A	C	NA	-0.0256	0.0051	-0.0024	0.0039	GD	Total cholesterol	84689	184185	25.1965
rs302683	1	48524705	A	G	NA	-0.0244	0.0049	-0.0012	0.0052	GD	Total cholesterol	84689	94595	24.7963
rs3961283	16	68317636	A	G	NA	0.0269	0.0054	0.0087	0.0054	GD	Total cholesterol	84689	92647	24.8152
rs9289218	3	123064831	T	C	NA	0.0238	0.0047	0.0068	0.0035	GD	Total cholesterol	84689	187210	25.6424
rs10050757	5	157201700	T	C	NA	-0.0265	0.0051	0.0027	0.0088	GD	Type 2 diabetes	84689	62892	26.9992
rs11488749	10	97014773	T	C	NA	-0.0259	0.0049	0.0036	0.0081	GD	Type 2 diabetes	84689	62892	27.9388
rs12332652	5	157895459	T	C	NA	0.0251	0.0049	-0.0323	0.0073	GD	Type 2 diabetes	84689	62892	26.2395
rs12404660	1	22458794	A	G	NA	-0.0301	0.0061	0.0001	0.01	GD	Type 2 diabetes	84689	62892	24.3486
rs1325908	1	155413304	A	C	NA	-0.0256	0.0051	-0.0164	0.0078	GD	Type 2 diabetes	84689	62892	25.1965
rs302683	1	48524705	A	G	NA	-0.0244	0.0049	-0.0004	0.0083	GD	Type 2 diabetes	84689	62892	24.7963
rs3961283	16	68317636	A	G	NA	0.0269	0.0054	0.0055	0.0086	GD	Type 2 diabetes	84689	62892	24.8152
rs7594852	2	113521754	T	C	NA	-0.0336	0.0048	-0.0076	0.0072	GD	Type 2 diabetes	84689	62892	49
rs9289218	3	123064831	T	C	NA	0.0238	0.0047	0.0427	0.0071	GD	Type 2 diabetes	84689	62892	25.6424
rs10050757	5	157201700	T	C	NA	-0.0265	0.0051	0.0208	0.0206	GD	CES	84689	413304	26.9992
rs11488749	10	97014773	T	C	NA	-0.0259	0.0049	-0.0108	0.0196	GD	CES	84689	413304	27.9388
rs12332652	5	157895459	T	C	NA	0.0251	0.0049	-0.0547	0.0192	GD	CES	84689	413304	26.2395
rs12404660	1	22458794	A	G	NA	-0.0301	0.0061	0.0372	0.0248	GD	CES	84689	413304	24.3486
rs1325908	1	155413304	A	C	NA	-0.0256	0.0051	0.0099	0.0219	GD	CES	84689	413304	25.1965
rs302683	1	48524705	A	G	NA	-0.0244	0.0049	-0.0026	0.0204	GD	CES	84689	413304	24.7963
rs3961283	16	68317636	A	G	NA	0.0269	0.0054	-0.0098	0.0216	GD	CES	84689	413304	24.8152
rs7142427	14	76940735	T	C	NA	-0.0835	0.0162	0.0366	0.048	GD	CES	33332	413304	26.567
rs7594852	2	113521754	T	C	NA	-0.0336	0.0048	0.0193	0.0188	GD	CES	84689	413304	49
rs9289218	3	123064831	T	C	NA	0.0238	0.0047	0.0275	0.0191	GD	CES	84689	413304	25.6424
rs10050757	5	157201700	T	C	NA	-0.0265	0.0051	0.0006	0.0264	GD	LAS	84689	410484	26.9992
rs11488749	10	97014773	T	C	NA	-0.0259	0.0049	0.0215	0.0252	GD	LAS	84689	410484	27.9388
rs12332652	5	157895459	T	C	NA	0.0251	0.0049	0.0148	0.0249	GD	LAS	84689	410484	26.2395
rs12404660	1	22458794	A	G	NA	-0.0301	0.0061	-0.0017	0.0319	GD	LAS	84689	410484	24.3486
rs1325908	1	155413304	A	C	NA	-0.0256	0.0051	-0.026	0.028	GD	LAS	84689	410484	25.1965
rs302683	1	48524705	A	G	NA	-0.0244	0.0049	0.008	0.0266	GD	LAS	84689	410484	24.7963
rs3961283	16	68317636	A	G	NA	0.0269	0.0054	0.0199	0.0281	GD	LAS	84689	410484	24.8152
rs7142427	14	76940735	T	C	NA	-0.0835	0.0162	0.0538	0.0617	GD	LAS	33332	410484	26.567
rs7594852	2	113521754	T	C	NA	-0.0336	0.0048	0.0177	0.0244	GD	LAS	84689	410484	49
rs9289218	3	123064831	T	C	NA	0.0238	0.0047	0.0529	0.0249	GD	LAS	84689	410484	25.6424
rs10050757	5	157201700	T	C	NA	-0.0265	0.0051	-0.0255	0.0265	GD	SVS	84689	198048	26.9992
rs11488749	10	97014773	T	C	NA	-0.0259	0.0049	0.004	0.0239	GD	SVS	84689	198048	27.9388
rs12332652	5	157895459	T	C	NA	0.0251	0.0049	-0.0241	0.0234	GD	SVS	84689	198048	26.2395
rs12404660	1	22458794	A	G	NA	-0.0301	0.0061	0.0196	0.0294	GD	SVS	84689	198048	24.3486
rs1325908	1	155413304	A	C	NA	-0.0256	0.0051	-0.0475	0.0259	GD	SVS	84689	198048	25.1965
rs302683	1	48524705	A	G	NA	-0.0244	0.0049	0.0007	0.0248	GD	SVS	84689	198048	24.7963
rs3961283	16	68317636	A	G	NA	0.0269	0.0054	0.0224	0.0262	GD	SVS	84689	198048	24.8152
rs7142427	14	76940735	T	C	NA	-0.0835	0.0162	-0.0265	0.0573	GD	SVS	33332	198048	26.567
rs7594852	2	113521754	T	C	NA	-0.0336	0.0048	-0.0221	0.0229	GD	SVS	84689	198048	49
rs9289218	3	123064831	T	C	NA	0.0238	0.0047	-0.012	0.0232	GD	SVS	84689	198048	25.6424
rs10050757	5	157201700	T	C	NA	-0.0265	0.0051	0.0021	0.0107	GD	AIS	84689	440328	26.9992
rs11488749	10	97014773	T	C	NA	-0.0259	0.0049	0.0029	0.0103	GD	AIS	84689	440328	27.9388
rs12332652	5	157895459	T	C	NA	0.0251	0.0049	-0.0227	0.0101	GD	AIS	84689	440328	26.2395
rs12404660	1	22458794	A	G	NA	-0.0301	0.0061	0.021	0.0127	GD	AIS	84689	440328	24.3486
rs1325908	1	155413304	A	C	NA	-0.0256	0.0051	-0.0194	0.0112	GD	AIS	84689	440328	25.1965
rs302683	1	48524705	A	G	NA	-0.0244	0.0049	-0.0018	0.0107	GD	AIS	84689	440328	24.7963
rs3961283	16	68317636	A	G	NA	0.0269	0.0054	-0.0087	0.0111	GD	AIS	84689	440328	24.8152
rs7142427	14	76940735	T	C	NA	-0.0835	0.0162	0.0077	0.0246	GD	AIS	33332	440328	26.567
rs7594852	2	113521754	T	C	NA	-0.0336	0.0048	-0.0024	0.0103	GD	AIS	84689	440328	49
rs9289218	3	123064831	T	C	NA	0.0238	0.0047	0.0167	0.0099	GD	AIS	84689	440328	25.6424
rs10050757	5	157201700	T	C	NA	-0.0265	0.0051	0.0001	0.0098	GD	All-cause Stroke	84689	446696	26.9992
rs11488749	10	97014773	T	C	NA	-0.0259	0.0049	-0.0018	0.0094	GD	All-cause Stroke	84689	446696	27.9388
rs12332652	5	157895459	T	C	NA	0.0251	0.0049	-0.0172	0.0093	GD	All-cause Stroke	84689	446696	26.2395
rs12404660	1	22458794	A	G	NA	-0.0301	0.0061	0.0262	0.0117	GD	All-cause Stroke	84689	446696	24.3486
rs1325908	1	155413304	A	C	NA	-0.0256	0.0051	-0.0136	0.0102	GD	All-cause Stroke	84689	446696	25.1965
rs302683	1	48524705	A	G	NA	-0.0244	0.0049	0.0026	0.0098	GD	All-cause Stroke	84689	446696	24.7963
rs3961283	16	68317636	A	G	NA	0.0269	0.0054	-0.004	0.0103	GD	All-cause Stroke	84689	446696	24.8152
rs7142427	14	76940735	T	C	NA	-0.0835	0.0162	-0.0068	0.0228	GD	All-cause Stroke	33332	446696	26.567
rs7594852	2	113521754	T	C	NA	-0.0336	0.0048	-0.0018	0.0092	GD	All-cause Stroke	84689	446696	49
rs9289218	3	123064831	T	C	NA	0.0238	0.0047	0.0147	0.0091	GD	All-cause Stroke	84689	446696	25.6424

## Sheet: sheet 5
Sheet 5: Harmonized instrumental variables using FEV1 as exposure.
SNP	CHR	POS	EA	NEA	EAF	beta.exposure	se.exposure	beta.outcome	se.outcome	Exposure	Outcome	samplesize.exposure	samplesize.outcome	F_statistic
rs12302861	12	28669202	G	A	NA	-0.0366	0.0066	0.0987	0.0518	FEV1	ICH	43440	6948	30.7521
rs3763538	8	62806685	T	C	NA	-0.0426	0.0083	-0.0718	0.0683	FEV1	ICH	44671	6948	26.3429
rs4834988	4	145478777	A	C	NA	0.036	0.0068	-0.0561	0.0517	FEV1	ICH	44671	6948	28.0277
rs78669788	2	121230076	C	T	NA	-0.0654	0.0115	-0.154	0.0973	FEV1	ICH	43440	6948	32.3415
rs12302861	12	28669202	G	A	NA	-0.0366	0.0066	-0.0087	0.0191	FEV1	CES	43440	413304	30.7521
rs3763538	8	62806685	T	C	NA	-0.0426	0.0083	-0.0167	0.0259	FEV1	CES	44671	413304	26.3429
rs4834988	4	145478777	A	C	NA	0.036	0.0068	0.0419	0.0192	FEV1	CES	44671	413304	28.0277
rs7396444	11	43799126	T	C	NA	0.0383	0.0073	-0.0427	0.0205	FEV1	CES	40815	413304	27.5266
rs754593	17	44054696	A	G	NA	0.0371	0.0068	0.0287	0.0261	FEV1	CES	44671	413304	29.7667
rs76306670	2	26970769	T	C	NA	-0.0786	0.0159	-0.0318	0.0705	FEV1	CES	40815	413304	24.4372
rs78669788	2	121230076	C	T	NA	-0.0654	0.0115	-0.0516	0.0391	FEV1	CES	43440	413304	32.3415
rs79466181	13	86513344	C	T	NA	-0.06	0.0122	0.1125	0.0476	FEV1	CES	43954	413304	24.187
rs12302861	12	28669202	G	A	NA	-0.0366	0.0066	0.0142	0.0247	FEV1	LAS	43440	410484	30.7521
rs3763538	8	62806685	T	C	NA	-0.0426	0.0083	-0.0192	0.0333	FEV1	LAS	44671	410484	26.3429
rs4834988	4	145478777	A	C	NA	0.036	0.0068	-0.0396	0.0253	FEV1	LAS	44671	410484	28.0277
rs7396444	11	43799126	T	C	NA	0.0383	0.0073	-0.0637	0.0263	FEV1	LAS	40815	410484	27.5266
rs754593	17	44054696	A	G	NA	0.0371	0.0068	0.0216	0.0321	FEV1	LAS	44671	410484	29.7667
rs76306670	2	26970769	T	C	NA	-0.0786	0.0159	-0.0978	0.0982	FEV1	LAS	40815	410484	24.4372
rs78669788	2	121230076	C	T	NA	-0.0654	0.0115	-0.041	0.0509	FEV1	LAS	43440	410484	32.3415
rs79466181	13	86513344	C	T	NA	-0.06	0.0122	-0.1951	0.0684	FEV1	LAS	43954	410484	24.187
rs12302861	12	28669202	G	A	NA	-0.0366	0.0066	0.0243	0.023	FEV1	SVS	43440	198048	30.7521
rs3763538	8	62806685	T	C	NA	-0.0426	0.0083	0.0141	0.0304	FEV1	SVS	44671	198048	26.3429
rs4834988	4	145478777	A	C	NA	0.036	0.0068	-0.0652	0.0227	FEV1	SVS	44671	198048	28.0277
rs7396444	11	43799126	T	C	NA	0.0383	0.0073	-0.0596	0.0246	FEV1	SVS	40815	198048	27.5266
rs754593	17	44054696	A	G	NA	0.0371	0.0068	-0.0364	0.0278	FEV1	SVS	44671	198048	29.7667
rs76306670	2	26970769	T	C	NA	-0.0786	0.0159	0.0404	0.0757	FEV1	SVS	40815	198048	24.4372
rs78669788	2	121230076	C	T	NA	-0.0654	0.0115	0.0249	0.0463	FEV1	SVS	43440	198048	32.3415
rs79466181	13	86513344	C	T	NA	-0.06	0.0122	-0.0084	0.0613	FEV1	SVS	43954	198048	24.187
rs12302861	12	28669202	G	A	NA	-0.0366	0.0066	0.0033	0.01	FEV1	AIS	43440	440328	30.7521
rs3763538	8	62806685	T	C	NA	-0.0426	0.0083	-0.0057	0.0133	FEV1	AIS	44671	440328	26.3429
rs4834988	4	145478777	A	C	NA	0.036	0.0068	-0.0054	0.01	FEV1	AIS	44671	440328	28.0277
rs7396444	11	43799126	T	C	NA	0.0383	0.0073	-0.0489	0.0112	FEV1	AIS	40815	440328	27.5266
rs754593	17	44054696	A	G	NA	0.0371	0.0068	0.0099	0.0142	FEV1	AIS	44671	440328	29.7667
rs76306670	2	26970769	T	C	NA	-0.0786	0.0159	-0.0112	0.0342	FEV1	AIS	40815	440328	24.4372
rs78669788	2	121230076	C	T	NA	-0.0654	0.0115	-0.003	0.0199	FEV1	AIS	43440	440328	32.3415
rs79466181	13	86513344	C	T	NA	-0.06	0.0122	-0.0061	0.0248	FEV1	AIS	43954	440328	24.187
rs12302861	12	28669202	G	A	NA	-0.0366	0.0066	0.004	0.0092	FEV1	All-cause Stroke	43440	446696	30.7521
rs3763538	8	62806685	T	C	NA	-0.0426	0.0083	-0.0086	0.0123	FEV1	All-cause Stroke	44671	446696	26.3429
rs4834988	4	145478777	A	C	NA	0.036	0.0068	-0.0035	0.0092	FEV1	All-cause Stroke	44671	446696	28.0277
rs7396444	11	43799126	T	C	NA	0.0383	0.0073	-0.0418	0.0105	FEV1	All-cause Stroke	40815	446696	27.5266
rs754593	17	44054696	A	G	NA	0.0371	0.0068	0.0059	0.014	FEV1	All-cause Stroke	44671	446696	29.7667
rs76306670	2	26970769	T	C	NA	-0.0786	0.0159	-0.0089	0.0308	FEV1	All-cause Stroke	40815	446696	24.4372
rs78669788	2	121230076	C	T	NA	-0.0654	0.0115	-0.0197	0.0184	FEV1	All-cause Stroke	43440	446696	32.3415
rs79466181	13	86513344	C	T	NA	-0.06	0.0122	-0.0006	0.0236	FEV1	All-cause Stroke	43954	446696	24.187

## Sheet: sheet 6
Sheet 6: Harmonized instrumental variables using FEV1/FVC as exposure.
SNP	CHR	POS	EA	NEA	EAF	beta.exposure	se.exposure	beta.outcome	se.outcome	Exposure	Outcome	samplesize.exposure	samplesize.outcome	F_statistic
rs111814349	4	124724360	A	G	NA	-0.0475	0.0095	0.238	0.1196	FEV1/FVC	ICH	47276	6948	25
rs114304327	1	26557959	G	A	NA	-0.056	0.0111	-0.0665	0.1602	FEV1/FVC	ICH	47276	6948	25.4525
rs114954520	10	60066410	G	A	NA	-0.0752	0.0143	0.3135	0.1868	FEV1/FVC	ICH	43722	6948	27.6544
rs116443113	1	9494192	A	G	NA	-0.0655	0.0121	0.059	0.1568	FEV1/FVC	ICH	43722	6948	29.303
rs117086920	13	86577129	A	G	NA	-0.0682	0.0137	-0.2561	0.2048	FEV1/FVC	ICH	43722	6948	24.7815
rs12993803	2	201215874	G	A	NA	-0.064	0.0125	0.0024	0.1613	FEV1/FVC	ICH	43722	6948	26.2144
rs155616	2	158282880	T	C	NA	0.0733	0.0133	0.1015	0.194	FEV1/FVC	ICH	43722	6948	30.3742
rs28711761	8	6751692	G	A	NA	-0.071	0.0139	0.2588	0.1893	FEV1/FVC	ICH	43722	6948	26.0908
rs41267783	6	160182252	T	C	NA	-0.0667	0.013	0.0413	0.1585	FEV1/FVC	ICH	43722	6948	26.3248
rs6858510	4	10432508	A	G	NA	0.0889	0.0147	-0.0708	0.2024	FEV1/FVC	ICH	43722	6948	36.5737
rs72746212	1	208918458	C	A	NA	-0.0738	0.013	0.0459	0.1672	FEV1/FVC	ICH	43722	6948	32.2275
rs78401565	15	56349118	A	G	NA	-0.0576	0.0117	0.1195	0.1602	FEV1/FVC	ICH	47276	6948	24.2367
rs78645378	5	138603933	T	G	NA	-0.065	0.0132	-0.1526	0.1861	FEV1/FVC	ICH	43722	6948	24.2482
rs78901613	13	84831644	A	C	NA	-0.0793	0.0154	0.0961	0.196	FEV1/FVC	ICH	43722	6948	26.5158
rs111814349	4	124724360	A	G	NA	-0.0475	0.0095	0.058	0.0469	FEV1/FVC	CES	47276	413304	25
rs114304327	1	26557959	G	A	NA	-0.056	0.0111	0.0422	0.0594	FEV1/FVC	CES	47276	413304	25.4525
rs114954520	10	60066410	G	A	NA	-0.0752	0.0143	0.0877	0.0778	FEV1/FVC	CES	43722	413304	27.6544
rs116443113	1	9494192	A	G	NA	-0.0655	0.0121	-0.0209	0.0632	FEV1/FVC	CES	43722	413304	29.303
rs117086920	13	86577129	A	G	NA	-0.0682	0.0137	-0.0457	0.0929	FEV1/FVC	CES	43722	413304	24.7815
rs117865353	6	142852897	A	G	NA	-0.1015	0.0163	-0.0822	0.0986	FEV1/FVC	CES	43722	413304	38.7755
rs118148868	9	12613277	C	T	NA	-0.0591	0.0119	0.0392	0.0926	FEV1/FVC	CES	43722	413304	24.665
rs12993803	2	201215874	G	A	NA	-0.064	0.0125	0.0376	0.0687	FEV1/FVC	CES	43722	413304	26.2144
rs137961155	10	30123625	T	G	NA	-0.0642	0.0129	-0.0229	0.081	FEV1/FVC	CES	43722	413304	24.768
rs142598250	4	38197601	C	T	NA	-0.0739	0.0151	0.0695	0.1354	FEV1/FVC	CES	43722	413304	23.9516
rs145855098	2	84604594	A	G	NA	-0.0594	0.0116	0.0907	0.0738	FEV1/FVC	CES	47276	413304	26.2215
rs155616	2	158282880	T	C	NA	0.0733	0.0133	0.0138	0.0834	FEV1/FVC	CES	43722	413304	30.3742
rs183231933	6	32524320	T	C	NA	0.0273	0.0051	-0.0496	0.0432	FEV1/FVC	CES	43722	413304	28.654
rs28711761	8	6751692	G	A	NA	-0.071	0.0139	0.0652	0.0798	FEV1/FVC	CES	43722	413304	26.0908
rs41267783	6	160182252	T	C	NA	-0.0667	0.013	0.0089	0.0617	FEV1/FVC	CES	43722	413304	26.3248
rs527243097	4	133556387	C	T	NA	-0.0688	0.0128	0.0037	0.0962	FEV1/FVC	CES	43722	413304	28.8906
rs6858510	4	10432508	A	G	NA	0.0889	0.0147	-0.2318	0.1	FEV1/FVC	CES	43722	413304	36.5737
rs72746212	1	208918458	C	A	NA	-0.0738	0.013	-0.035	0.0789	FEV1/FVC	CES	43722	413304	32.2275
rs74737353	7	38262844	A	G	NA	-0.0908	0.0166	0.1374	0.0952	FEV1/FVC	CES	43722	413304	29.9196
rs78401565	15	56349118	A	G	NA	-0.0576	0.0117	0.052	0.0607	FEV1/FVC	CES	47276	413304	24.2367
rs78645378	5	138603933	T	G	NA	-0.065	0.0132	-0.0465	0.0963	FEV1/FVC	CES	43722	413304	24.2482
rs78901613	13	84831644	A	C	NA	-0.0793	0.0154	0.171	0.0918	FEV1/FVC	CES	43722	413304	26.5158
rs111814349	4	124724360	A	G	NA	-0.0475	0.0095	0.0506	0.0608	FEV1/FVC	LAS	47276	410484	25
rs114304327	1	26557959	G	A	NA	-0.056	0.0111	0.0954	0.0711	FEV1/FVC	LAS	47276	410484	25.4525
rs114954520	10	60066410	G	A	NA	-0.0752	0.0143	0.0975	0.0959	FEV1/FVC	LAS	43722	410484	27.6544
rs116443113	1	9494192	A	G	NA	-0.0655	0.0121	-0.087	0.0802	FEV1/FVC	LAS	43722	410484	29.303
rs117086920	13	86577129	A	G	NA	-0.0682	0.0137	-0.0374	0.1136	FEV1/FVC	LAS	43722	410484	24.7815
rs117865353	6	142852897	A	G	NA	-0.1015	0.0163	0.1717	0.1141	FEV1/FVC	LAS	43722	410484	38.7755
rs118148868	9	12613277	C	T	NA	-0.0591	0.0119	-0.1395	0.1507	FEV1/FVC	LAS	43722	410484	24.665
rs12993803	2	201215874	G	A	NA	-0.064	0.0125	0.0382	0.0842	FEV1/FVC	LAS	43722	410484	26.2144
rs137961155	10	30123625	T	G	NA	-0.0642	0.0129	-0.1252	0.1148	FEV1/FVC	LAS	43722	410484	24.768
rs142598250	4	38197601	C	T	NA	-0.0739	0.0151	-0.0169	0.1655	FEV1/FVC	LAS	43722	410484	23.9516
rs145855098	2	84604594	A	G	NA	-0.0594	0.0116	0.1077	0.0988	FEV1/FVC	LAS	47276	410484	26.2215
rs155616	2	158282880	T	C	NA	0.0733	0.0133	-0.2197	0.0919	FEV1/FVC	LAS	43722	410484	30.3742
rs183231933	6	32524320	T	C	NA	0.0273	0.0051	-0.1299	0.0519	FEV1/FVC	LAS	43722	410484	28.654
rs28711761	8	6751692	G	A	NA	-0.071	0.0139	0.087	0.1003	FEV1/FVC	LAS	43722	410484	26.0908
rs41267783	6	160182252	T	C	NA	-0.0667	0.013	0.2279	0.0743	FEV1/FVC	LAS	43722	410484	26.3248
rs527243097	4	133556387	C	T	NA	-0.0688	0.0128	0.1217	0.1242	FEV1/FVC	LAS	43722	410484	28.8906
rs6858510	4	10432508	A	G	NA	0.0889	0.0147	-0.2927	0.1182	FEV1/FVC	LAS	43722	410484	36.5737
rs72746212	1	208918458	C	A	NA	-0.0738	0.013	0.0923	0.098	FEV1/FVC	LAS	43722	410484	32.2275
rs74737353	7	38262844	A	G	NA	-0.0908	0.0166	0.1602	0.1226	FEV1/FVC	LAS	43722	410484	29.9196
rs78401565	15	56349118	A	G	NA	-0.0576	0.0117	0.0148	0.0826	FEV1/FVC	LAS	47276	410484	24.2367
rs78645378	5	138603933	T	G	NA	-0.065	0.0132	-0.1269	0.1182	FEV1/FVC	LAS	43722	410484	24.2482
rs78901613	13	84831644	A	C	NA	-0.0793	0.0154	-0.0014	0.1222	FEV1/FVC	LAS	43722	410484	26.5158
rs111814349	4	124724360	A	G	NA	-0.0475	0.0095	0.052	0.0569	FEV1/FVC	SVS	47276	198048	25
rs114304327	1	26557959	G	A	NA	-0.056	0.0111	0.0317	0.067	FEV1/FVC	SVS	47276	198048	25.4525
rs114954520	10	60066410	G	A	NA	-0.0752	0.0143	0.0713	0.0928	FEV1/FVC	SVS	43722	198048	27.6544
rs116443113	1	9494192	A	G	NA	-0.0655	0.0121	-0.0569	0.0748	FEV1/FVC	SVS	43722	198048	29.303
rs117086920	13	86577129	A	G	NA	-0.0682	0.0137	0.1693	0.0976	FEV1/FVC	SVS	43722	198048	24.7815
rs117865353	6	142852897	A	G	NA	-0.1015	0.0163	0.1102	0.103	FEV1/FVC	SVS	43722	198048	38.7755
rs118148868	9	12613277	C	T	NA	-0.0591	0.0119	0.0348	0.1286	FEV1/FVC	SVS	43722	198048	24.665
rs12993803	2	201215874	G	A	NA	-0.064	0.0125	-0.0355	0.0775	FEV1/FVC	SVS	43722	198048	26.2144
rs137961155	10	30123625	T	G	NA	-0.0642	0.0129	0.049	0.0925	FEV1/FVC	SVS	43722	198048	24.768
rs142598250	4	38197601	C	T	NA	-0.0739	0.0151	-0.035	0.1737	FEV1/FVC	SVS	43722	198048	23.9516
rs145855098	2	84604594	A	G	NA	-0.0594	0.0116	0.0625	0.09	FEV1/FVC	SVS	47276	198048	26.2215
rs155616	2	158282880	T	C	NA	0.0733	0.0133	-0.1441	0.0928	FEV1/FVC	SVS	43722	198048	30.3742
rs183231933	6	32524320	T	C	NA	0.0273	0.0051	-0.038	0.0564	FEV1/FVC	SVS	43722	198048	28.654
rs28711761	8	6751692	G	A	NA	-0.071	0.0139	-0.1052	0.0975	FEV1/FVC	SVS	43722	198048	26.0908
rs41267783	6	160182252	T	C	NA	-0.0667	0.013	0.0322	0.0733	FEV1/FVC	SVS	43722	198048	26.3248
rs527243097	4	133556387	C	T	NA	-0.0688	0.0128	0.0667	0.0951	FEV1/FVC	SVS	43722	198048	28.8906
rs6858510	4	10432508	A	G	NA	0.0889	0.0147	-0.1442	0.1121	FEV1/FVC	SVS	43722	198048	36.5737
rs72746212	1	208918458	C	A	NA	-0.0738	0.013	0.0201	0.0893	FEV1/FVC	SVS	43722	198048	32.2275
rs74737353	7	38262844	A	G	NA	-0.0908	0.0166	0.072	0.1148	FEV1/FVC	SVS	43722	198048	29.9196
rs78401565	15	56349118	A	G	NA	-0.0576	0.0117	-0.0277	0.0731	FEV1/FVC	SVS	47276	198048	24.2367
rs78645378	5	138603933	T	G	NA	-0.065	0.0132	0.1807	0.0999	FEV1/FVC	SVS	43722	198048	24.2482
rs78901613	13	84831644	A	C	NA	-0.0793	0.0154	0.0526	0.1063	FEV1/FVC	SVS	43722	198048	26.5158
rs111814349	4	124724360	A	G	NA	-0.0475	0.0095	0.0346	0.0238	FEV1/FVC	AIS	47276	440328	25
rs114304327	1	26557959	G	A	NA	-0.056	0.0111	0.0015	0.0289	FEV1/FVC	AIS	47276	440328	25.4525
rs114954520	10	60066410	G	A	NA	-0.0752	0.0143	-0.0002	0.0378	FEV1/FVC	AIS	43722	440328	27.6544
rs116443113	1	9494192	A	G	NA	-0.0655	0.0121	-0.0222	0.0308	FEV1/FVC	AIS	43722	440328	29.303
rs117086920	13	86577129	A	G	NA	-0.0682	0.0137	0.0414	0.0415	FEV1/FVC	AIS	43722	440328	24.7815
rs117865353	6	142852897	A	G	NA	-0.1015	0.0163	0.0111	0.0458	FEV1/FVC	AIS	43722	440328	38.7755
rs118148868	9	12613277	C	T	NA	-0.0591	0.0119	0.0153	0.0517	FEV1/FVC	AIS	43722	440328	24.665
rs12993803	2	201215874	G	A	NA	-0.064	0.0125	-0.016	0.0325	FEV1/FVC	AIS	43722	440328	26.2144
rs137961155	10	30123625	T	G	NA	-0.0642	0.0129	-0.013	0.0407	FEV1/FVC	AIS	43722	440328	24.768
rs142598250	4	38197601	C	T	NA	-0.0739	0.0151	0.0884	0.0667	FEV1/FVC	AIS	43722	440328	23.9516
rs145855098	2	84604594	A	G	NA	-0.0594	0.0116	0.002	0.0368	FEV1/FVC	AIS	47276	440328	26.2215
rs155616	2	158282880	T	C	NA	0.0733	0.0133	-0.0158	0.0399	FEV1/FVC	AIS	43722	440328	30.3742
rs183231933	6	32524320	T	C	NA	0.0273	0.0051	-0.0418	0.0242	FEV1/FVC	AIS	43722	440328	28.654
rs28711761	8	6751692	G	A	NA	-0.071	0.0139	-0.0177	0.0399	FEV1/FVC	AIS	43722	440328	26.0908
rs41267783	6	160182252	T	C	NA	-0.0667	0.013	-0.0151	0.0314	FEV1/FVC	AIS	43722	440328	26.3248
rs527243097	4	133556387	C	T	NA	-0.0688	0.0128	0.0406	0.0419	FEV1/FVC	AIS	43722	440328	28.8906
rs6858510	4	10432508	A	G	NA	0.0889	0.0147	-0.0346	0.0513	FEV1/FVC	AIS	43722	440328	36.5737
rs72746212	1	208918458	C	A	NA	-0.0738	0.013	-0.0125	0.0387	FEV1/FVC	AIS	43722	440328	32.2275
rs74737353	7	38262844	A	G	NA	-0.0908	0.0166	0.0359	0.0493	FEV1/FVC	AIS	43722	440328	29.9196
rs78401565	15	56349118	A	G	NA	-0.0576	0.0117	0.0358	0.03	FEV1/FVC	AIS	47276	440328	24.2367
rs78645378	5	138603933	T	G	NA	-0.065	0.0132	-0.0586	0.0464	FEV1/FVC	AIS	43722	440328	24.2482
rs78901613	13	84831644	A	C	NA	-0.0793	0.0154	0.0026	0.0449	FEV1/FVC	AIS	43722	440328	26.5158
rs111814349	4	124724360	A	G	NA	-0.0475	0.0095	0.0341	0.022	FEV1/FVC	All-cause Stroke	47276	446696	25
rs114304327	1	26557959	G	A	NA	-0.056	0.0111	-0.0023	0.0266	FEV1/FVC	All-cause Stroke	47276	446696	25.4525
rs114954520	10	60066410	G	A	NA	-0.0752	0.0143	-0.0028	0.0351	FEV1/FVC	All-cause Stroke	43722	446696	27.6544
rs116443113	1	9494192	A	G	NA	-0.0655	0.0121	-0.0264	0.0284	FEV1/FVC	All-cause Stroke	43722	446696	29.303
rs117086920	13	86577129	A	G	NA	-0.0682	0.0137	0.0333	0.0387	FEV1/FVC	All-cause Stroke	43722	446696	24.7815
rs117865353	6	142852897	A	G	NA	-0.1015	0.0163	0.0066	0.0419	FEV1/FVC	All-cause Stroke	43722	446696	38.7755
rs118148868	9	12613277	C	T	NA	-0.0591	0.0119	-0.0057	0.048	FEV1/FVC	All-cause Stroke	43722	446696	24.665
rs12993803	2	201215874	G	A	NA	-0.064	0.0125	-0.0207	0.03	FEV1/FVC	All-cause Stroke	43722	446696	26.2144
rs137961155	10	30123625	T	G	NA	-0.0642	0.0129	0.0051	0.0359	FEV1/FVC	All-cause Stroke	43722	446696	24.768
rs142598250	4	38197601	C	T	NA	-0.0739	0.0151	0.0752	0.0627	FEV1/FVC	All-cause Stroke	43722	446696	23.9516
rs145855098	2	84604594	A	G	NA	-0.0594	0.0116	-0.0031	0.0348	FEV1/FVC	All-cause Stroke	47276	446696	26.2215
rs155616	2	158282880	T	C	NA	0.0733	0.0133	-0.0216	0.0369	FEV1/FVC	All-cause Stroke	43722	446696	30.3742
rs183231933	6	32524320	T	C	NA	0.0273	0.0051	-0.0397	0.0236	FEV1/FVC	All-cause Stroke	43722	446696	28.654
rs28711761	8	6751692	G	A	NA	-0.071	0.0139	0.0065	0.0368	FEV1/FVC	All-cause Stroke	43722	446696	26.0908
rs41267783	6	160182252	T	C	NA	-0.0667	0.013	0.0011	0.0284	FEV1/FVC	All-cause Stroke	43722	446696	26.3248
rs527243097	4	133556387	C	T	NA	-0.0688	0.0128	0.0041	0.0389	FEV1/FVC	All-cause Stroke	43722	446696	28.8906
rs6858510	4	10432508	A	G	NA	0.0889	0.0147	-0.0217	0.0465	FEV1/FVC	All-cause Stroke	43722	446696	36.5737
rs72746212	1	208918458	C	A	NA	-0.0738	0.013	0.0141	0.0355	FEV1/FVC	All-cause Stroke	43722	446696	32.2275
rs74737353	7	38262844	A	G	NA	-0.0908	0.0166	0.029	0.0462	FEV1/FVC	All-cause Stroke	43722	446696	29.9196
rs78401565	15	56349118	A	G	NA	-0.0576	0.0117	0.0368	0.0274	FEV1/FVC	All-cause Stroke	47276	446696	24.2367
rs78645378	5	138603933	T	G	NA	-0.065	0.0132	-0.0294	0.0419	FEV1/FVC	All-cause Stroke	43722	446696	24.2482
rs78901613	13	84831644	A	C	NA	-0.0793	0.0154	0.0131	0.0408	FEV1/FVC	All-cause Stroke	43722	446696	26.5158

## Sheet: sheet 7
Sheet 7: Harmonized instrumental variables using stroke as exposure.
SNP	CHR	POS	EA	NEA	EAF	beta.exposure	se.exposure	beta.outcome	se.outcome	Exposure	Outcome	samplesize.exposure	samplesize.outcome	F_statistic
rs10774624	12	111833788	A	G	0.5285	-0.0654	0.0094	-0.0035	0.0069	All-cause Stroke	Atrial fibrillation	446696	1030836	48.4061
rs10883926	10	105608838	A	G	0.6028	0.0503	0.0094	0.0336	0.0068	All-cause Stroke	Atrial fibrillation	446696	1030836	28.6339
rs10937513	3	191550504	A	C	0.061	0.0989	0.0197	0.0382	0.0141	All-cause Stroke	Atrial fibrillation	446696	1030836	25.2035
rs11066283	12	112840766	G	A	0.4115	0.0692	0.0104	-0.0019	0.0099	All-cause Stroke	Atrial fibrillation	446696	1030836	44.2737
rs11242678	6	1337180	T	C	0.2551	0.0643	0.0105	0.0025	0.0076	All-cause Stroke	Atrial fibrillation	446696	1030836	37.501
rs11587860	1	156156951	C	G	0.3545	-0.0689	0.0098	-0.0021	0.007	All-cause Stroke	Atrial fibrillation	446696	1030836	49.4295
rs12445022	16	87575332	A	G	0.3346	0.052	0.0098	-0.0098	0.0072	All-cause Stroke	Atrial fibrillation	446696	1030836	28.1549
rs1537375	9	22116071	C	T	0.5021	0.0519	0.0091	0.0216	0.0066	All-cause Stroke	Atrial fibrillation	446696	1030836	32.5276
rs1537407	1	3345705	C	T	0.2016	0.0662	0.0131	0.0168	0.0089	All-cause Stroke	Atrial fibrillation	446696	1030836	25.5372
rs1549758	7	150695726	C	T	0.6875	-0.0532	0.0104	-0.0271	0.0074	All-cause Stroke	Atrial fibrillation	446696	1030836	26.1672
rs17035646	1	10796547	A	G	0.3514	0.0522	0.0096	0.0408	0.007	All-cause Stroke	Atrial fibrillation	446696	1030836	29.5664
rs2066864	4	155525695	A	G	0.2455	0.0562	0.0106	0.0093	0.0077	All-cause Stroke	Atrial fibrillation	446696	1030836	28.11
rs2107595	7	19049388	A	G	0.1671	0.0803	0.0121	-0.0039	0.009	All-cause Stroke	Atrial fibrillation	446696	1030836	44.0413
rs2284665	10	124226630	T	G	0.2145	-0.0602	0.0111	0.0036	0.008	All-cause Stroke	Atrial fibrillation	446696	1030836	29.4135
rs2585193	5	126641770	A	G	0.6842	0.0504	0.0098	0.0025	0.0071	All-cause Stroke	Atrial fibrillation	446696	1030836	26.449
rs2634074	4	111677041	A	T	0.7885	-0.084	0.0112	-0.3625	0.0082	All-cause Stroke	Atrial fibrillation	446696	1030836	56.25
rs35276016	6	24740789	T	C	0.0851	0.0984	0.0184	-0.0109	0.0134	All-cause Stroke	Atrial fibrillation	446696	1030836	28.5992
rs36053597	11	124606484	T	C	0.1688	0.061	0.0121	0.0019	0.0088	All-cause Stroke	Atrial fibrillation	446696	1030836	25.4149
rs42039	7	92244422	T	C	0.2455	-0.0574	0.011	-0.0439	0.0079	All-cause Stroke	Atrial fibrillation	446696	1030836	27.2294
rs475937	11	102687700	C	A	0.8682	-0.0757	0.0137	-0.0225	0.01	All-cause Stroke	Atrial fibrillation	446696	1030836	30.5317
rs4942561	13	47209347	T	G	0.7581	0.064	0.0107	0.0249	0.0077	All-cause Stroke	Atrial fibrillation	446696	1030836	35.7761
rs7124178	11	9283278	C	T	0.2477	0.0524	0.0107	0.0061	0.0077	All-cause Stroke	Atrial fibrillation	446696	1030836	23.9825
rs7219031	17	56445908	A	G	0.1933	0.0596	0.0116	0.0248	0.0086	All-cause Stroke	Atrial fibrillation	446696	1030836	26.3983
rs72699046	1	113038761	C	G	0.0824	0.0897	0.0171	0.0196	0.0124	All-cause Stroke	Atrial fibrillation	446696	1030836	27.5165
rs7294375	12	90247390	G	T	0.2711	0.053	0.0104	0.0074	0.0075	All-cause Stroke	Atrial fibrillation	446696	1030836	25.9708
rs7435890	4	113651831	G	A	0.698	-0.057	0.0106	-0.0126	0.0099	All-cause Stroke	Atrial fibrillation	446696	1030836	28.916
rs77559139	10	124275372	A	G	0.0369	0.1371	0.0273	-0.0507	0.0187	All-cause Stroke	Atrial fibrillation	446696	1030836	25.2203
rs8103309	19	11174935	C	T	0.3446	-0.0522	0.0103	-0.0027	0.0073	All-cause Stroke	Atrial fibrillation	446696	1030836	25.6842
rs9936039	16	82932108	C	A	0.7494	0.0561	0.0108	0.002	0.0077	All-cause Stroke	Atrial fibrillation	446696	1030836	26.9823
rs10774624	12	111884608	A	G	0.5285	-0.0654	0.0094	0.0098	0.0016	All-cause Stroke	Body mass index	446696	792162	48.4061
rs10883926	10	105657892	A	G	0.6028	0.0503	0.0094	-0.0023	0.0017	All-cause Stroke	Body mass index	446696	691904	28.6339
rs10937513	3	191577648	A	C	0.061	0.0989	0.0197	0.0021	0.0042	All-cause Stroke	Body mass index	446696	685285	25.2035
rs11066283	12	112871372	G	A	0.4115	0.0692	0.0104	-0.0114	0.0016	All-cause Stroke	Body mass index	446696	795498	44.2737
rs11242678	6	1337180	T	C	0.2551	0.0643	0.0105	0.0012	0.002	All-cause Stroke	Body mass index	446696	691726	37.501
rs11587860	1	156184268	C	G	0.3545	-0.0689	0.0098	-0.0023	0.0018	All-cause Stroke	Body mass index	446696	691440	49.4295
rs12445022	16	87575332	A	G	0.3346	0.052	0.0098	0.0019	0.0019	All-cause Stroke	Body mass index	446696	669111	28.1549
rs1537375	9	22116071	C	T	0.5021	0.0519	0.0091	-0.0041	0.0016	All-cause Stroke	Body mass index	446696	794477	32.5276
rs1549758	7	150696111	C	T	0.6875	-0.0532	0.0104	0.0041	0.0019	All-cause Stroke	Body mass index	446696	660501	26.1672
rs17035646	1	10796866	A	G	0.3514	0.0522	0.0096	0.0045	0.0018	All-cause Stroke	Body mass index	446696	741287	29.5664
rs2066864	4	155525695	A	G	0.2455	0.0562	0.0106	0.0002	0.002	All-cause Stroke	Body mass index	446696	690305	28.11
rs2107595	7	19049388	A	G	0.1671	0.0803	0.0121	0.0046	0.0024	All-cause Stroke	Body mass index	446696	688629	44.0413
rs2284665	10	124231464	T	G	0.2145	-0.0602	0.0111	0.0042	0.002	All-cause Stroke	Body mass index	446696	790140	29.4135
rs2585193	5	126641770	A	G	0.6842	0.0504	0.0098	-0.0057	0.0019	All-cause Stroke	Body mass index	446696	692525	26.449
rs2634074	4	111677041	A	T	0.7885	-0.084	0.0112	-0.0009	0.0022	All-cause Stroke	Body mass index	446696	686861	56.25
rs42039	7	92244422	T	C	0.2455	-0.0574	0.011	-0.0003	0.002	All-cause Stroke	Body mass index	446696	691071	27.2294
rs475937	11	102691419	C	A	0.8682	-0.0757	0.0137	0.0015	0.0026	All-cause Stroke	Body mass index	446696	682890	30.5317
rs4942561	13	47209347	T	G	0.7581	0.064	0.0107	-0.0005	0.002	All-cause Stroke	Body mass index	446696	691473	35.7761
rs7124178	11	9291569	C	T	0.2477	0.0524	0.0107	-0.0021	0.002	All-cause Stroke	Body mass index	446696	690432	23.9825
rs7219031	17	56454156	A	G	0.1933	0.0596	0.0116	0.0074	0.0022	All-cause Stroke	Body mass index	446696	687805	26.3983
rs7294375	12	90247390	G	T	0.2711	0.053	0.0104	0.0067	0.002	All-cause Stroke	Body mass index	446696	680680	25.9708
rs7435890	4	113674090	G	A	0.698	-0.057	0.0106	0.0013	0.0019	All-cause Stroke	Body mass index	446696	690250	28.916
rs10774624	12	111884608	A	G	0.5285	-0.0654	0.0094	-0.00211	0.003668	All-cause Stroke	C-Reactive protein	446696	204402	48.4061
rs10883926	10	105657892	A	G	0.6028	0.0503	0.0094	-0.002387	0.003626	All-cause Stroke	C-Reactive protein	446696	204402	28.6339
rs10937513	3	191577648	A	C	0.061	0.0989	0.0197	0.00366	0.009393	All-cause Stroke	C-Reactive protein	446696	204402	25.2035
rs11066283	12	112871372	G	A	0.4115	0.0692	0.0104	0.00031	0.003817	All-cause Stroke	C-Reactive protein	446696	204402	44.2737
rs11242678	6	1337180	T	C	0.2551	0.0643	0.0105	0.001748	0.004133	All-cause Stroke	C-Reactive protein	446696	204402	37.501
rs11587860	1	156184268	C	G	0.3545	-0.0689	0.0098	-0.014695	0.00382	All-cause Stroke	C-Reactive protein	446696	204402	49.4295
rs12445022	16	87575332	A	G	0.3346	0.052	0.0098	-0.010944	0.004123	All-cause Stroke	C-Reactive protein	446696	204402	28.1549
rs1537375	9	22116071	C	T	0.5021	0.0519	0.0091	0.000146	0.003703	All-cause Stroke	C-Reactive protein	446696	204402	32.5276
rs1549758	7	150696111	C	T	0.6875	-0.0532	0.0104	0.004356	0.00522	All-cause Stroke	C-Reactive protein	446696	204402	26.1672
rs17035646	1	10796866	A	G	0.3514	0.0522	0.0096	-0.000117	0.004145	All-cause Stroke	C-Reactive protein	446696	204402	29.5664
rs2066864	4	155525695	A	G	0.2455	0.0562	0.0106	-0.006419	0.004338	All-cause Stroke	C-Reactive protein	446696	204402	28.11
rs2107595	7	19049388	A	G	0.1671	0.0803	0.0121	0.001342	0.005058	All-cause Stroke	C-Reactive protein	446696	204402	44.0413
rs2284665	10	124231464	T	G	0.2145	-0.0602	0.0111	0.002877	0.004373	All-cause Stroke	C-Reactive protein	446696	204402	29.4135
rs2585193	5	126641770	A	G	0.6842	0.0504	0.0098	0.006852	0.003803	All-cause Stroke	C-Reactive protein	446696	204402	26.449
rs2634074	4	111677041	A	T	0.7885	-0.084	0.0112	-0.007865	0.004465	All-cause Stroke	C-Reactive protein	446696	204402	56.25
rs42039	7	92244422	T	C	0.2455	-0.0574	0.011	-0.010031	0.004373	All-cause Stroke	C-Reactive protein	446696	204402	27.2294
rs475937	11	102691419	C	A	0.8682	-0.0757	0.0137	0.007025	0.005321	All-cause Stroke	C-Reactive protein	446696	204402	30.5317
rs4942561	13	47209347	T	G	0.7581	0.064	0.0107	0.007301	0.00418	All-cause Stroke	C-Reactive protein	446696	204402	35.7761
rs7124178	11	9291569	C	T	0.2477	0.0524	0.0107	0.000264	0.004213	All-cause Stroke	C-Reactive protein	446696	204402	23.9825
rs7219031	17	56454156	A	G	0.1933	0.0596	0.0116	0.000733	0.004489	All-cause Stroke	C-Reactive protein	446696	204402	26.3983
rs7294375	12	90247390	G	T	0.2711	0.053	0.0104	0.016715	0.003982	All-cause Stroke	C-Reactive protein	446696	204402	25.9708
rs7435890	4	113674090	G	A	0.698	-0.057	0.0106	-0.001798	0.003856	All-cause Stroke	C-Reactive protein	446696	204402	28.916
rs10774624	12	111833788	A	G	0.5285	-0.0654	0.0094	-0.4937	0.0178	All-cause Stroke	Diastolic blood pressure	446696	709406	48.4061
rs10883926	10	105608838	A	G	0.6028	0.0503	0.0094	-0.0232	0.0177	All-cause Stroke	Diastolic blood pressure	446696	748211	28.6339
rs10937513	3	191557863	A	C	0.061	0.0989	0.0197	0	0.0413	All-cause Stroke	Diastolic blood pressure	446696	742365	25.2035
rs11066283	12	112871372	G	A	0.4115	0.0692	0.0104	0.3936	0.0178	All-cause Stroke	Diastolic blood pressure	446696	725682	44.2737
rs11242678	6	1337180	T	C	0.2551	0.0643	0.0105	-0.0442	0.0199	All-cause Stroke	Diastolic blood pressure	446696	753359	37.501
rs11587860	1	156156951	C	G	0.3545	-0.0689	0.0098	-0.0843	0.0183	All-cause Stroke	Diastolic blood pressure	446696	734491	49.4295
rs12445022	16	87575332	A	G	0.3346	0.052	0.0098	-0.0538	0.0186	All-cause Stroke	Diastolic blood pressure	446696	727112	28.1549
rs1537375	9	22116071	C	T	0.5021	0.0519	0.0091	-0.0304	0.0174	All-cause Stroke	Diastolic blood pressure	446696	748444	32.5276
rs1537407	1	3345705	C	T	0.2016	0.0662	0.0131	0.0434	0.0229	All-cause Stroke	Diastolic blood pressure	446696	668953	25.5372
rs1549758	7	150695726	C	T	0.6875	-0.0532	0.0104	-0.1507	0.0191	All-cause Stroke	Diastolic blood pressure	446696	705023	26.1672
rs17035646	1	10796547	A	G	0.3514	0.0522	0.0096	0.2597	0.0185	All-cause Stroke	Diastolic blood pressure	446696	725047	29.5664
rs2066864	4	155525695	A	G	0.2455	0.0562	0.0106	0.0118	0.0202	All-cause Stroke	Diastolic blood pressure	446696	747698	28.11
rs2107595	7	19049388	A	G	0.1671	0.0803	0.0121	-0.0382	0.0238	All-cause Stroke	Diastolic blood pressure	446696	746027	44.0413
rs2284665	10	124226630	T	G	0.2145	-0.0602	0.0111	-0.0495	0.0212	All-cause Stroke	Diastolic blood pressure	446696	741507	29.4135
rs2585193	5	126641770	A	G	0.6842	0.0504	0.0098	0.0351	0.0188	All-cause Stroke	Diastolic blood pressure	446696	746661	26.449
rs2634074	4	111677041	A	T	0.7885	-0.084	0.0112	-0.0105	0.0219	All-cause Stroke	Diastolic blood pressure	446696	730193	56.25
rs35276016	6	24740789	T	C	0.0851	0.0984	0.0184	0.0289	0.0338	All-cause Stroke	Diastolic blood pressure	446696	687244	28.5992
rs42039	7	92244422	T	C	0.2455	-0.0574	0.011	0.0389	0.0203	All-cause Stroke	Diastolic blood pressure	446696	740070	27.2294
rs475937	11	102687700	C	A	0.8682	-0.0757	0.0137	-0.0129	0.0256	All-cause Stroke	Diastolic blood pressure	446696	746631	30.5317
rs4942561	13	47209347	T	G	0.7581	0.064	0.0107	0.0919	0.0202	All-cause Stroke	Diastolic blood pressure	446696	753486	35.7761
rs7124178	11	9283278	C	T	0.2477	0.0524	0.0107	-0.0137	0.0202	All-cause Stroke	Diastolic blood pressure	446696	748941	23.9825
rs7219031	17	56454156	A	G	0.1933	0.0596	0.0116	0.106	0.0215	All-cause Stroke	Diastolic blood pressure	446696	750285	26.3983
rs72699046	1	113038761	C	G	0.0824	0.0897	0.0171	0.438	0.0334	All-cause Stroke	Diastolic blood pressure	446696	733260	27.5165
rs7294375	12	90247390	G	T	0.2711	0.053	0.0104	0.2031	0.0194	All-cause Stroke	Diastolic blood pressure	446696	747478	25.9708
rs7435890	4	113674090	G	A	0.698	-0.057	0.0106	-0.0134	0.019	All-cause Stroke	Diastolic blood pressure	446696	748778	28.916
rs77559139	10	124275372	A	G	0.0369	0.1371	0.0273	0.0366	0.0431	All-cause Stroke	Diastolic blood pressure	446696	674814	25.2203
rs8103309	19	11174935	C	T	0.3446	-0.0522	0.0103	-0.0128	0.0187	All-cause Stroke	Diastolic blood pressure	446696	701570	25.6842
rs9936039	16	82932108	C	A	0.7494	0.0561	0.0108	-0.0546	0.0199	All-cause Stroke	Diastolic blood pressure	446696	747110	26.9823
rs10774624	12	111833788	A	G	0.5285	-0.0654	0.0094	-0.0059	0.0068	All-cause Stroke	FEV1	446696	44671	48.4061
rs10883926	10	105608838	A	G	0.6028	0.0503	0.0094	0.0222	0.007	All-cause Stroke	FEV1	446696	43440	28.6339
rs10937513	3	191557863	A	C	0.061	0.0989	0.0197	0.0079	0.0147	All-cause Stroke	FEV1	446696	43440	25.2035
rs11066283	12	112840766	G	A	0.4115	0.0692	0.0104	0.0108	0.0073	All-cause Stroke	FEV1	446696	40815	44.2737
rs11242678	6	1337180	T	C	0.2551	0.0643	0.0105	-0.0057	0.0082	All-cause Stroke	FEV1	446696	44671	37.501
rs12445022	16	87575332	A	G	0.3346	0.052	0.0098	-0.0122	0.0075	All-cause Stroke	FEV1	446696	44671	28.1549
rs1537375	9	22116071	C	T	0.5021	0.0519	0.0091	0.01	0.0066	All-cause Stroke	FEV1	446696	44671	32.5276
rs1537407	1	3345705	C	T	0.2016	0.0662	0.0131	-0.0046	0.008	All-cause Stroke	FEV1	446696	44671	25.5372
rs1549758	7	150695726	C	T	0.6875	-0.0532	0.0104	0.003	0.0067	All-cause Stroke	FEV1	446696	44671	26.1672
rs17035646	1	10796547	A	G	0.3514	0.0522	0.0096	0.0017	0.0069	All-cause Stroke	FEV1	446696	44671	29.5664
rs2066864	4	155525695	A	G	0.2455	0.0562	0.0106	0.0036	0.0075	All-cause Stroke	FEV1	446696	44671	28.11
rs2107595	7	19049388	A	G	0.1671	0.0803	0.0121	-0.0052	0.009	All-cause Stroke	FEV1	446696	44671	44.0413
rs2284665	10	124226630	T	G	0.2145	-0.0602	0.0111	0.0094	0.0083	All-cause Stroke	FEV1	446696	43440	29.4135
rs2585193	5	126641770	A	G	0.6842	0.0504	0.0098	-0.0118	0.0074	All-cause Stroke	FEV1	446696	44671	26.449
rs35276016	6	24740789	T	C	0.0851	0.0984	0.0184	0.0088	0.0114	All-cause Stroke	FEV1	446696	44157	28.5992
rs42039	7	92244422	T	C	0.2455	-0.0574	0.011	0.0057	0.0079	All-cause Stroke	FEV1	446696	44671	27.2294
rs475937	11	102687700	C	A	0.8682	-0.0757	0.0137	-0.0103	0.0099	All-cause Stroke	FEV1	446696	43440	30.5317
rs4942561	13	47209347	T	G	0.7581	0.064	0.0107	-0.0117	0.0078	All-cause Stroke	FEV1	446696	44671	35.7761
rs7124178	11	9283278	C	T	0.2477	0.0524	0.0107	-0.0069	0.0081	All-cause Stroke	FEV1	446696	43440	23.9825
rs7219031	17	56454156	A	G	0.1933	0.0596	0.0116	0.0138	0.008	All-cause Stroke	FEV1	446696	44671	26.3983
rs7294375	12	90247390	G	T	0.2711	0.053	0.0104	-0.0019	0.0072	All-cause Stroke	FEV1	446696	44671	25.9708
rs7435890	4	113674090	G	A	0.698	-0.057	0.0106	0.0144	0.0071	All-cause Stroke	FEV1	446696	44671	28.916
rs77559139	10	124275372	A	G	0.0369	0.1371	0.0273	-0.0136	0.0141	All-cause Stroke	FEV1	446696	43440	25.2203
rs8103309	19	11174935	C	T	0.3446	-0.0522	0.0103	-0.0055	0.007	All-cause Stroke	FEV1	446696	44671	25.6842
rs9936039	16	82932108	C	A	0.7494	0.0561	0.0108	-0.0024	0.0073	All-cause Stroke	FEV1	446696	44671	26.9823
rs10774624	12	111833788	A	G	0.5285	-0.0654	0.0094	-0.0061	0.0044	All-cause Stroke	FEV1/FVC	446696	51396	48.4061
rs10883926	10	105608838	A	G	0.6028	0.0503	0.0094	-0.0029	0.0073	All-cause Stroke	FEV1/FVC	446696	50128	28.6339
rs10937513	3	191557863	A	C	0.061	0.0989	0.0197	0.0044	0.0136	All-cause Stroke	FEV1/FVC	446696	50128	25.2035
rs11066283	12	112840766	G	A	0.4115	0.0692	0.0104	0.0024	0.0074	All-cause Stroke	FEV1/FVC	446696	47276	44.2737
rs11242678	6	1337180	T	C	0.2551	0.0643	0.0105	-0.0011	0.0071	All-cause Stroke	FEV1/FVC	446696	51396	37.501
rs12445022	16	87575332	A	G	0.3346	0.052	0.0098	-0.0093	0.007	All-cause Stroke	FEV1/FVC	446696	51396	28.1549
rs1537375	9	22116071	C	T	0.5021	0.0519	0.0091	0.0015	0.0079	All-cause Stroke	FEV1/FVC	446696	51396	32.5276
rs1537407	1	3345705	C	T	0.2016	0.0662	0.0131	0	0.0068	All-cause Stroke	FEV1/FVC	446696	51396	25.5372
rs1549758	7	150695726	C	T	0.6875	-0.0532	0.0104	-0.0108	0.0097	All-cause Stroke	FEV1/FVC	446696	51396	26.1672
rs17035646	1	10796547	A	G	0.3514	0.0522	0.0096	-0.0085	0.0069	All-cause Stroke	FEV1/FVC	446696	51396	29.5664
rs2066864	4	155525695	A	G	0.2455	0.0562	0.0106	-0.0031	0.0066	All-cause Stroke	FEV1/FVC	446696	51396	28.11
rs2107595	7	19049388	A	G	0.1671	0.0803	0.0121	-0.0058	0.0077	All-cause Stroke	FEV1/FVC	446696	51396	44.0413
rs2284665	10	124226630	T	G	0.2145	-0.0602	0.0111	0.0038	0.0073	All-cause Stroke	FEV1/FVC	446696	50128	29.4135
rs2585193	5	126641770	A	G	0.6842	0.0504	0.0098	0.0004	0.0058	All-cause Stroke	FEV1/FVC	446696	51396	26.449
rs35276016	6	24740789	T	C	0.0851	0.0984	0.0184	-0.016	0.0089	All-cause Stroke	FEV1/FVC	446696	50847	28.5992
rs42039	7	92244422	T	C	0.2455	-0.0574	0.011	-0.0039	0.0073	All-cause Stroke	FEV1/FVC	446696	51396	27.2294
rs475937	11	102687700	C	A	0.8682	-0.0757	0.0137	-0.0136	0.0123	All-cause Stroke	FEV1/FVC	446696	50128	30.5317
rs4942561	13	47209347	T	G	0.7581	0.064	0.0107	0.0079	0.0067	All-cause Stroke	FEV1/FVC	446696	51396	35.7761
rs7124178	11	9283278	C	T	0.2477	0.0524	0.0107	-0.0037	0.0069	All-cause Stroke	FEV1/FVC	446696	50128	23.9825
rs7219031	17	56454156	A	G	0.1933	0.0596	0.0116	0.0013	0.0072	All-cause Stroke	FEV1/FVC	446696	51396	26.3983
rs7294375	12	90247390	G	T	0.2711	0.053	0.0104	-0.0052	0.0066	All-cause Stroke	FEV1/FVC	446696	51396	25.9708
rs7435890	4	113674090	G	A	0.698	-0.057	0.0106	-0.0002	0.0062	All-cause Stroke	FEV1/FVC	446696	51396	28.916
rs77559139	10	124275372	A	G	0.0369	0.1371	0.0273	-0.0149	0.0112	All-cause Stroke	FEV1/FVC	446696	50128	25.2203
rs8103309	19	11174935	C	T	0.3446	-0.0522	0.0103	-0.0058	0.007	All-cause Stroke	FEV1/FVC	446696	51396	25.6842
rs9936039	16	82932108	C	A	0.7494	0.0561	0.0108	-0.0146	0.0117	All-cause Stroke	FEV1/FVC	446696	51396	26.9823
rs10774624	12	111833788	A	G	0.5285	-0.0654	0.0094	0.0240577	0.00192375	All-cause Stroke	HDL cholesterol	446696		48.4061
rs10883926	10	105608838	A	G	0.6028	0.0503	0.0094	-0.00556635	0.00194462	All-cause Stroke	HDL cholesterol	446696		28.6339
rs10937513	3	191557863	A	C	0.061	0.0989	0.0197	-0.00710968	0.00446775	All-cause Stroke	HDL cholesterol	446696		25.2035
rs11066283	12	112840766	G	A	0.4115	0.0692	0.0104	-0.0215162	0.00194801	All-cause Stroke	HDL cholesterol	446696		44.2737
rs11242678	6	1337180	T	C	0.2551	0.0643	0.0105	1.01496e-05	0.00220112	All-cause Stroke	HDL cholesterol	446696		37.501
rs11587860	1	156156951	C	G	0.3545	-0.0689	0.0098	-0.000538348	0.00200181	All-cause Stroke	HDL cholesterol	446696		49.4295
rs12445022	16	87575332	A	G	0.3346	0.052	0.0098	0.00287164	0.00201715	All-cause Stroke	HDL cholesterol	446696		28.1549
rs1537375	9	22116071	C	T	0.5021	0.0519	0.0091	-0.00138895	0.00190563	All-cause Stroke	HDL cholesterol	446696		32.5276
rs1537407	1	3345705	C	T	0.2016	0.0662	0.0131	-0.000583431	0.00238987	All-cause Stroke	HDL cholesterol	446696		25.5372
rs1549758	7	150695726	C	T	0.6875	-0.0532	0.0104	-0.00877143	0.00204789	All-cause Stroke	HDL cholesterol	446696		26.1672
rs17035646	1	10796547	A	G	0.3514	0.0522	0.0096	-0.000376858	0.00202386	All-cause Stroke	HDL cholesterol	446696		29.5664
rs2066864	4	155525695	A	G	0.2455	0.0562	0.0106	0.000954414	0.00223481	All-cause Stroke	HDL cholesterol	446696		28.11
rs2107595	7	19049388	A	G	0.1671	0.0803	0.0121	0.0022024	0.00264661	All-cause Stroke	HDL cholesterol	446696		44.0413
rs2284665	10	124226630	T	G	0.2145	-0.0602	0.0111	0.00344026	0.00232668	All-cause Stroke	HDL cholesterol	446696		29.4135
rs2585193	5	126641770	A	G	0.6842	0.0504	0.0098	0.00274606	0.00206633	All-cause Stroke	HDL cholesterol	446696		26.449
rs2634074	4	111677041	A	T	0.7885	-0.084	0.0112	0.00469503	0.00240561	All-cause Stroke	HDL cholesterol	446696		56.25
rs35276016	6	24740789	T	C	0.0851	0.0984	0.0184	-0.00042539	0.00364253	All-cause Stroke	HDL cholesterol	446696		28.5992
rs42039	7	92244422	T	C	0.2455	-0.0574	0.011	-1.55655e-05	0.00222047	All-cause Stroke	HDL cholesterol	446696		27.2294
rs475937	11	102687700	C	A	0.8682	-0.0757	0.0137	0.00434005	0.00288682	All-cause Stroke	HDL cholesterol	446696		30.5317
rs4942561	13	47209347	T	G	0.7581	0.064	0.0107	0.00936834	0.00221894	All-cause Stroke	HDL cholesterol	446696		35.7761
rs7124178	11	9283278	C	T	0.2477	0.0524	0.0107	0.00125124	0.00221683	All-cause Stroke	HDL cholesterol	446696		23.9825
rs7219031	17	56454156	A	G	0.1933	0.0596	0.0116	-0.0019061	0.00236438	All-cause Stroke	HDL cholesterol	446696		26.3983
rs72699046	1	113038761	C	G	0.0824	0.0897	0.0171	-0.00445162	0.00372161	All-cause Stroke	HDL cholesterol	446696		27.5165
rs7294375	12	90247390	G	T	0.2711	0.053	0.0104	-0.00573624	0.00215373	All-cause Stroke	HDL cholesterol	446696		25.9708
rs7435890	4	113674090	G	A	0.698	-0.057	0.0106	0.00156581	0.00210001	All-cause Stroke	HDL cholesterol	446696		28.916
rs77559139	10	124275372	A	G	0.0369	0.1371	0.0273	0.00183792	0.00431708	All-cause Stroke	HDL cholesterol	446696		25.2203
rs8103309	19	11174935	C	T	0.3446	-0.0522	0.0103	0.00182306	0.00198044	All-cause Stroke	HDL cholesterol	446696		25.6842
rs9936039	16	82932108	C	A	0.7494	0.0561	0.0108	-0.00404811	0.00216542	All-cause Stroke	HDL cholesterol	446696		26.9823
rs10774624	12	111833788	A	G	0.5285	-0.0654	0.0094	0.0259541	0.00210636	All-cause Stroke	LDL cholesterol	446696		48.4061
rs10883926	10	105608838	A	G	0.6028	0.0503	0.0094	-0.00564647	0.00212682	All-cause Stroke	LDL cholesterol	446696		28.6339
rs10937513	3	191557863	A	C	0.061	0.0989	0.0197	-0.00193919	0.00489591	All-cause Stroke	LDL cholesterol	446696		25.2035
rs11066283	12	112840766	G	A	0.4115	0.0692	0.0104	-0.0237833	0.00213273	All-cause Stroke	LDL cholesterol	446696		44.2737
rs11242678	6	1337180	T	C	0.2551	0.0643	0.0105	0.002723	0.00240803	All-cause Stroke	LDL cholesterol	446696		37.501
rs11587860	1	156156951	C	G	0.3545	-0.0689	0.0098	-0.00332404	0.00218789	All-cause Stroke	LDL cholesterol	446696		49.4295
rs12445022	16	87575332	A	G	0.3346	0.052	0.0098	0.00294955	0.00223143	All-cause Stroke	LDL cholesterol	446696		28.1549
rs1537375	9	22116071	C	T	0.5021	0.0519	0.0091	-0.0176123	0.00208467	All-cause Stroke	LDL cholesterol	446696		32.5276
rs1537407	1	3345705	C	T	0.2016	0.0662	0.0131	-0.00582532	0.00261472	All-cause Stroke	LDL cholesterol	446696		25.5372
rs1549758	7	150695726	C	T	0.6875	-0.0532	0.0104	0.00136189	0.00224105	All-cause Stroke	LDL cholesterol	446696		26.1672
rs17035646	1	10796547	A	G	0.3514	0.0522	0.0096	-0.0149399	0.00221244	All-cause Stroke	LDL cholesterol	446696		29.5664
rs2066864	4	155525695	A	G	0.2455	0.0562	0.0106	0.000516989	0.00244372	All-cause Stroke	LDL cholesterol	446696		28.11
rs2107595	7	19049388	A	G	0.1671	0.0803	0.0121	-0.00302092	0.00289526	All-cause Stroke	LDL cholesterol	446696		44.0413
rs2284665	10	124226630	T	G	0.2145	-0.0602	0.0111	-0.000470091	0.00254442	All-cause Stroke	LDL cholesterol	446696		29.4135
rs2585193	5	126641770	A	G	0.6842	0.0504	0.0098	0.00162294	0.00225922	All-cause Stroke	LDL cholesterol	446696		26.449
rs2634074	4	111677041	A	T	0.7885	-0.084	0.0112	0.00379426	0.00263098	All-cause Stroke	LDL cholesterol	446696		56.25
rs35276016	6	24740789	T	C	0.0851	0.0984	0.0184	-0.00998442	0.00398407	All-cause Stroke	LDL cholesterol	446696		28.5992
rs42039	7	92244422	T	C	0.2455	-0.0574	0.011	-0.0022772	0.00242838	All-cause Stroke	LDL cholesterol	446696		27.2294
rs475937	11	102687700	C	A	0.8682	-0.0757	0.0137	0.00681935	0.0031626	All-cause Stroke	LDL cholesterol	446696		30.5317
rs4942561	13	47209347	T	G	0.7581	0.064	0.0107	-0.00365322	0.00242364	All-cause Stroke	LDL cholesterol	446696		35.7761
rs7124178	11	9283278	C	T	0.2477	0.0524	0.0107	3.12445e-05	0.00243025	All-cause Stroke	LDL cholesterol	446696		23.9825
rs7219031	17	56454156	A	G	0.1933	0.0596	0.0116	-0.00537391	0.00258452	All-cause Stroke	LDL cholesterol	446696		26.3983
rs72699046	1	113038761	C	G	0.0824	0.0897	0.0171	-0.0104152	0.00406888	All-cause Stroke	LDL cholesterol	446696		27.5165
rs7294375	12	90247390	G	T	0.2711	0.053	0.0104	-0.0039864	0.00235872	All-cause Stroke	LDL cholesterol	446696		25.9708
rs7435890	4	113674090	G	A	0.698	-0.057	0.0106	0.00585931	0.00229618	All-cause Stroke	LDL cholesterol	446696		28.916
rs77559139	10	124275372	A	G	0.0369	0.1371	0.0273	-0.00114559	0.00472454	All-cause Stroke	LDL cholesterol	446696		25.2203
rs8103309	19	11174935	C	T	0.3446	-0.0522	0.0103	-0.0365276	0.00215214	All-cause Stroke	LDL cholesterol	446696		25.6842
rs9936039	16	82932108	C	A	0.7494	0.0561	0.0108	-0.000460816	0.00239722	All-cause Stroke	LDL cholesterol	446696		26.9823
rs10774624	12	111884608	A	G	0.5285	-0.0654	0.0094	0.038	0.013	All-cause Stroke	Obesity class 1	446696	98619	48.4061
rs10883926	10	105657892	A	G	0.6028	0.0503	0.0094	-0.012	0.013	All-cause Stroke	Obesity class 1	446696	98659	28.6339
rs10937513	3	191550504	A	C	0.061	0.0989	0.0197	-0.0042	0.03	All-cause Stroke	Obesity class 1	446696	74456	25.2035
rs11066283	12	112871372	G	A	0.4115	0.0692	0.0104	-0.035	0.013	All-cause Stroke	Obesity class 1	446696	98521	44.2737
rs11242678	6	1337180	T	C	0.2551	0.0643	0.0105	0.0025	0.014	All-cause Stroke	Obesity class 1	446696	97284	37.501
rs11587860	1	156184268	C	G	0.3545	-0.0689	0.0098	0.005	0.013	All-cause Stroke	Obesity class 1	446696	97807	49.4295
rs12445022	16	87575332	A	G	0.3346	0.052	0.0098	0.0058	0.014	All-cause Stroke	Obesity class 1	446696	96591	28.1549
rs1537375	9	22116071	C	T	0.5021	0.0519	0.0091	0.0092	0.012	All-cause Stroke	Obesity class 1	446696	98316	32.5276
rs1549758	7	150696111	C	T	0.6875	-0.0532	0.0104	0.022	0.016	All-cause Stroke	Obesity class 1	446696	96469	26.1672
rs17035646	1	10796866	A	G	0.3514	0.0522	0.0096	0.015	0.014	All-cause Stroke	Obesity class 1	446696	83200	29.5664
rs2066864	4	155525695	A	G	0.2455	0.0562	0.0106	0.011	0.015	All-cause Stroke	Obesity class 1	446696	96497	28.11
rs2107595	7	19049388	A	G	0.1671	0.0803	0.0121	-0.008	0.018	All-cause Stroke	Obesity class 1	446696	95966	44.0413
rs2284665	10	124231464	T	G	0.2145	-0.0602	0.0111	0.003	0.015	All-cause Stroke	Obesity class 1	446696	97285	29.4135
rs2585193	5	126641770	A	G	0.6842	0.0504	0.0098	0.011	0.013	All-cause Stroke	Obesity class 1	446696	97422	26.449
rs2634074	4	111677041	A	T	0.7885	-0.084	0.0112	-0.012	0.015	All-cause Stroke	Obesity class 1	446696	96753	56.25
rs42039	7	92244422	T	C	0.2455	-0.0574	0.011	-0.02	0.015	All-cause Stroke	Obesity class 1	446696	97132	27.2294
rs475937	11	102691419	C	A	0.8682	-0.0757	0.0137	-0.0041	0.018	All-cause Stroke	Obesity class 1	446696	92407	30.5317
rs4942561	13	47209347	T	G	0.7581	0.064	0.0107	0.03	0.015	All-cause Stroke	Obesity class 1	446696	97419	35.7761
rs7124178	11	9291569	C	T	0.2477	0.0524	0.0107	-0.018	0.015	All-cause Stroke	Obesity class 1	446696	96710	23.9825
rs7219031	17	56454156	A	G	0.1933	0.0596	0.0116	0.019	0.016	All-cause Stroke	Obesity class 1	446696	97046	26.3983
rs7294375	12	90247390	G	T	0.2711	0.053	0.0104	0.021	0.014	All-cause Stroke	Obesity class 1	446696	97729	25.9708
rs7435890	4	113674090	G	A	0.698	-0.057	0.0106	-0.0018	0.013	All-cause Stroke	Obesity class 1	446696	97796	28.916
rs10774624	12	111884608	A	G	0.5285	-0.0654	0.0094	0.031	0.019	All-cause Stroke	Obesity class 2	446696	71923	48.4061
rs10883926	10	105657892	A	G	0.6028	0.0503	0.0094	-0.03	0.019	All-cause Stroke	Obesity class 2	446696	71541	28.6339
rs10937513	3	191550504	A	C	0.061	0.0989	0.0197	0.0046	0.05	All-cause Stroke	Obesity class 2	446696	42197	25.2035
rs11066283	12	112871372	G	A	0.4115	0.0692	0.0104	-0.042	0.019	All-cause Stroke	Obesity class 2	446696	71476	44.2737
rs11242678	6	1337180	T	C	0.2551	0.0643	0.0105	0.016	0.022	All-cause Stroke	Obesity class 2	446696	70273	37.501
rs11587860	1	156184268	C	G	0.3545	-0.0689	0.0098	-0.0046	0.02	All-cause Stroke	Obesity class 2	446696	71527	49.4295
rs12445022	16	87575332	A	G	0.3346	0.052	0.0098	0.02	0.022	All-cause Stroke	Obesity class 2	446696	70962	28.1549
rs1537375	9	22116071	C	T	0.5021	0.0519	0.0091	0.014	0.019	All-cause Stroke	Obesity class 2	446696	71951	32.5276
rs1549758	7	150696111	C	T	0.6875	-0.0532	0.0104	0.019	0.024	All-cause Stroke	Obesity class 2	446696	69655	26.1672
rs17035646	1	10796866	A	G	0.3514	0.0522	0.0096	0.017	0.022	All-cause Stroke	Obesity class 2	446696	62558	29.5664
rs2066864	4	155525695	A	G	0.2455	0.0562	0.0106	0.022	0.023	All-cause Stroke	Obesity class 2	446696	70701	28.11
rs2107595	7	19049388	A	G	0.1671	0.0803	0.0121	0.023	0.027	All-cause Stroke	Obesity class 2	446696	63687	44.0413
rs2284665	10	124231464	T	G	0.2145	-0.0602	0.0111	-0.017	0.024	All-cause Stroke	Obesity class 2	446696	66571	29.4135
rs2585193	5	126641770	A	G	0.6842	0.0504	0.0098	-0.0034	0.02	All-cause Stroke	Obesity class 2	446696	71291	26.449
rs2634074	4	111677041	A	T	0.7885	-0.084	0.0112	-0.026	0.024	All-cause Stroke	Obesity class 2	446696	66825	56.25
rs42039	7	92244422	T	C	0.2455	-0.0574	0.011	-0.051	0.022	All-cause Stroke	Obesity class 2	446696	70309	27.2294
rs475937	11	102691419	C	A	0.8682	-0.0757	0.0137	-0.011	0.029	All-cause Stroke	Obesity class 2	446696	61737	30.5317
rs4942561	13	47209347	T	G	0.7581	0.064	0.0107	0.054	0.023	All-cause Stroke	Obesity class 2	446696	68669	35.7761
rs7124178	11	9291569	C	T	0.2477	0.0524	0.0107	-0.0035	0.023	All-cause Stroke	Obesity class 2	446696	70121	23.9825
rs7219031	17	56454156	A	G	0.1933	0.0596	0.0116	0.009	0.024	All-cause Stroke	Obesity class 2	446696	66596	26.3983
rs7294375	12	90247390	G	T	0.2711	0.053	0.0104	0.0084	0.021	All-cause Stroke	Obesity class 2	446696	71190	25.9708
rs7435890	4	113674090	G	A	0.698	-0.057	0.0106	0.0073	0.021	All-cause Stroke	Obesity class 2	446696	71522	28.916
rs10774624	12	111884608	A	G	0.5285	-0.0654	0.0094	0.041	0.034	All-cause Stroke	Obesity class 3	446696	48881	48.4061
rs10883926	10	105657892	A	G	0.6028	0.0503	0.0094	-0.041	0.035	All-cause Stroke	Obesity class 3	446696	45447	28.6339
rs10937513	3	191550504	A	C	0.061	0.0989	0.0197	-0.021	0.088	All-cause Stroke	Obesity class 3	446696	24754	25.2035
rs11066283	12	112871372	G	A	0.4115	0.0692	0.0104	-0.059	0.034	All-cause Stroke	Obesity class 3	446696	48409	44.2737
rs11242678	6	1337180	T	C	0.2551	0.0643	0.0105	0.065	0.042	All-cause Stroke	Obesity class 3	446696	40656	37.501
rs11587860	1	156184268	C	G	0.3545	-0.0689	0.0098	-0.028	0.037	All-cause Stroke	Obesity class 3	446696	44808	49.4295
rs12445022	16	87575332	A	G	0.3346	0.052	0.0098	0.024	0.04	All-cause Stroke	Obesity class 3	446696	43629	28.1549
rs1537375	9	22116071	C	T	0.5021	0.0519	0.0091	0.047	0.033	All-cause Stroke	Obesity class 3	446696	48771	32.5276
rs1549758	7	150696111	C	T	0.6875	-0.0532	0.0104	0.0058	0.045	All-cause Stroke	Obesity class 3	446696	40168	26.1672
rs17035646	1	10796866	A	G	0.3514	0.0522	0.0096	0.011	0.038	All-cause Stroke	Obesity class 3	446696	42646	29.5664
rs2066864	4	155525695	A	G	0.2455	0.0562	0.0106	-0.0085	0.044	All-cause Stroke	Obesity class 3	446696	37904	28.11
rs2107595	7	19049388	A	G	0.1671	0.0803	0.0121	0.063	0.053	All-cause Stroke	Obesity class 3	446696	32221	44.0413
rs2284665	10	124231464	T	G	0.2145	-0.0602	0.0111	-0.021	0.046	All-cause Stroke	Obesity class 3	446696	37171	29.4135
rs2585193	5	126641770	A	G	0.6842	0.0504	0.0098	-0.018	0.038	All-cause Stroke	Obesity class 3	446696	42940	26.449
rs2634074	4	111677041	A	T	0.7885	-0.084	0.0112	-0.029	0.045	All-cause Stroke	Obesity class 3	446696	37226	56.25
rs42039	7	92244422	T	C	0.2455	-0.0574	0.011	0.02	0.043	All-cause Stroke	Obesity class 3	446696	37731	27.2294
rs475937	11	102691419	C	A	0.8682	-0.0757	0.0137	-0.093	0.061	All-cause Stroke	Obesity class 3	446696	31771	30.5317
rs4942561	13	47209347	T	G	0.7581	0.064	0.0107	0.061	0.043	All-cause Stroke	Obesity class 3	446696	37204	35.7761
rs7124178	11	9291569	C	T	0.2477	0.0524	0.0107	-0.016	0.043	All-cause Stroke	Obesity class 3	446696	37744	23.9825
rs7219031	17	56454156	A	G	0.1933	0.0596	0.0116	0.055	0.047	All-cause Stroke	Obesity class 3	446696	36314	26.3983
rs7294375	12	90247390	G	T	0.2711	0.053	0.0104	0.0016	0.04	All-cause Stroke	Obesity class 3	446696	41742	25.9708
rs7435890	4	113674090	G	A	0.698	-0.057	0.0106	0.02	0.039	All-cause Stroke	Obesity class 3	446696	41197	28.916
rs10774624	12	111833788	A	G	0.5285	-0.0654	0.0094	-0.5715	0.0309	All-cause Stroke	Systolic blood pressure	446696	698324	48.4061
rs10883926	10	105608838	A	G	0.6028	0.0503	0.0094	-0.1203	0.0309	All-cause Stroke	Systolic blood pressure	446696	728808	28.6339
rs10937513	3	191557863	A	C	0.061	0.0989	0.0197	-0.0706	0.0724	All-cause Stroke	Systolic blood pressure	446696	723090	25.2035
rs11066283	12	112871372	G	A	0.4115	0.0692	0.0104	0.4607	0.0309	All-cause Stroke	Systolic blood pressure	446696	713954	44.2737
rs11242678	6	1337180	T	C	0.2551	0.0643	0.0105	-0.045	0.0348	All-cause Stroke	Systolic blood pressure	446696	733938	37.501
rs11587860	1	156156951	C	G	0.3545	-0.0689	0.0098	-0.1396	0.0319	All-cause Stroke	Systolic blood pressure	446696	715343	49.4295
rs12445022	16	87575332	A	G	0.3346	0.052	0.0098	-0.0803	0.0323	All-cause Stroke	Systolic blood pressure	446696	715377	28.1549
rs1537375	9	22116071	C	T	0.5021	0.0519	0.0091	0.1102	0.03	All-cause Stroke	Systolic blood pressure	446696	737118	32.5276
rs1537407	1	3345705	C	T	0.2016	0.0662	0.0131	0.0523	0.0403	All-cause Stroke	Systolic blood pressure	446696	650936	25.5372
rs1549758	7	150695726	C	T	0.6875	-0.0532	0.0104	-0.1715	0.0334	All-cause Stroke	Systolic blood pressure	446696	686200	26.1672
rs17035646	1	10796547	A	G	0.3514	0.0522	0.0096	0.5131	0.0324	All-cause Stroke	Systolic blood pressure	446696	705710	29.5664
rs2066864	4	155525695	A	G	0.2455	0.0562	0.0106	0.0282	0.0353	All-cause Stroke	Systolic blood pressure	446696	728269	28.11
rs2107595	7	19049388	A	G	0.1671	0.0803	0.0121	0.4176	0.0415	All-cause Stroke	Systolic blood pressure	446696	726743	44.0413
rs2284665	10	124226630	T	G	0.2145	-0.0602	0.0111	-0.0552	0.037	All-cause Stroke	Systolic blood pressure	446696	722176	29.4135
rs2585193	5	126641770	A	G	0.6842	0.0504	0.0098	0.0727	0.0328	All-cause Stroke	Systolic blood pressure	446696	727225	26.449
rs2634074	4	111677041	A	T	0.7885	-0.084	0.0112	0.0675	0.0381	All-cause Stroke	Systolic blood pressure	446696	710897	56.25
rs35276016	6	24740789	T	C	0.0851	0.0984	0.0184	0.0262	0.0592	All-cause Stroke	Systolic blood pressure	446696	669895	28.5992
rs42039	7	92244422	T	C	0.2455	-0.0574	0.011	-0.2739	0.0353	All-cause Stroke	Systolic blood pressure	446696	720713	27.2294
rs475937	11	102687700	C	A	0.8682	-0.0757	0.0137	-0.0922	0.0445	All-cause Stroke	Systolic blood pressure	446696	727218	30.5317
rs4942561	13	47209347	T	G	0.7581	0.064	0.0107	0.2263	0.035	All-cause Stroke	Systolic blood pressure	446696	741714	35.7761
rs7124178	11	9283278	C	T	0.2477	0.0524	0.0107	-0.043	0.0351	All-cause Stroke	Systolic blood pressure	446696	729631	23.9825
rs7219031	17	56454156	A	G	0.1933	0.0596	0.0116	0.2053	0.0372	All-cause Stroke	Systolic blood pressure	446696	738553	26.3983
rs72699046	1	113038761	C	G	0.0824	0.0897	0.0171	0.7564	0.0582	All-cause Stroke	Systolic blood pressure	446696	714271	27.5165
rs7294375	12	90247390	G	T	0.2711	0.053	0.0104	0.3864	0.0335	All-cause Stroke	Systolic blood pressure	446696	735740	25.9708
rs7435890	4	113674090	G	A	0.698	-0.057	0.0106	-0.0161	0.033	All-cause Stroke	Systolic blood pressure	446696	729482	28.916
rs77559139	10	124275372	A	G	0.0369	0.1371	0.0273	0.0441	0.0764	All-cause Stroke	Systolic blood pressure	446696	657773	25.2203
rs8103309	19	11174935	C	T	0.3446	-0.0522	0.0103	-0.0873	0.0325	All-cause Stroke	Systolic blood pressure	446696	690040	25.6842
rs9936039	16	82932108	C	A	0.7494	0.0561	0.0108	0.0735	0.0345	All-cause Stroke	Systolic blood pressure	446696	735345	26.9823
rs10774624	12	111884608	A	G	0.5285	-0.0654	0.0094	0.0318	0.0037	All-cause Stroke	Total cholesterol	446696	177714	48.4061
rs10883926	10	105657892	A	G	0.6028	0.0503	0.0094	-0.0109	0.0052	All-cause Stroke	Total cholesterol	446696	91559	28.6339
rs10937513	3	191550504	A	C	0.061	0.0989	0.0197	-0.0043	0.0123	All-cause Stroke	Total cholesterol	446696	88726	25.2035
rs11066283	12	112871372	G	A	0.4115	0.0692	0.0104	-0.0262	0.0036	All-cause Stroke	Total cholesterol	446696	187196	44.2737
rs11242678	6	1337180	T	C	0.2551	0.0643	0.0105	-0.001	0.0058	All-cause Stroke	Total cholesterol	446696	94595	37.501
rs11587860	1	156184268	C	G	0.3545	-0.0689	0.0098	-0.0134	0.0054	All-cause Stroke	Total cholesterol	446696	94595	49.4295
rs12445022	16	87575332	A	G	0.3346	0.052	0.0098	0.0039	0.0057	All-cause Stroke	Total cholesterol	446696	93067	28.1549
rs1537375	9	22116071	C	T	0.5021	0.0519	0.0091	-0.0041	0.0035	All-cause Stroke	Total cholesterol	446696	187239	32.5276
rs1549758	7	150695726	C	T	0.6875	-0.0532	0.0104	-0.007	0.0054	All-cause Stroke	Total cholesterol	446696	90004	26.1672
rs17035646	1	10796866	A	G	0.3514	0.0522	0.0096	-0.0094	0.0039	All-cause Stroke	Total cholesterol	446696	170137	29.5664
rs2066864	4	155525695	A	G	0.2455	0.0562	0.0106	0.0059	0.0061	All-cause Stroke	Total cholesterol	446696	94595	28.11
rs2107595	7	19049388	A	G	0.1671	0.0803	0.0121	-0.0068	0.0075	All-cause Stroke	Total cholesterol	446696	94595	44.0413
rs2284665	10	124231464	T	G	0.2145	-0.0602	0.0111	0.0089	0.0043	All-cause Stroke	Total cholesterol	446696	187157	29.4135
rs2585193	5	126641770	A	G	0.6842	0.0504	0.0098	-0.0005	0.0056	All-cause Stroke	Total cholesterol	446696	94595	26.449
rs42039	7	92244422	T	C	0.2455	-0.0574	0.011	-0.0115	0.0059	All-cause Stroke	Total cholesterol	446696	94550	27.2294
rs475937	11	102691419	C	A	0.8682	-0.0757	0.0137	-0.0049	0.0074	All-cause Stroke	Total cholesterol	446696	89533	30.5317
rs4942561	13	47209347	T	G	0.7581	0.064	0.0107	0.0004	0.0061	All-cause Stroke	Total cholesterol	446696	93623	35.7761
rs7124178	11	9291569	C	T	0.2477	0.0524	0.0107	0.0132	0.006	All-cause Stroke	Total cholesterol	446696	94595	23.9825
rs7219031	17	56454156	A	G	0.1933	0.0596	0.0116	-0.0048	0.0063	All-cause Stroke	Total cholesterol	446696	92317	26.3983
rs7294375	12	90247390	G	T	0.2711	0.053	0.0104	-0.0021	0.0057	All-cause Stroke	Total cholesterol	446696	94595	25.9708
rs7435890	4	113674090	G	A	0.698	-0.057	0.0106	0.001	0.0055	All-cause Stroke	Total cholesterol	446696	94595	28.916
rs10774624	12	111932800	A	G	0.5285	-0.0654	0.0094	-0.0239	0.0079	All-cause Stroke	Type 2 diabetes	446696	62892	48.4061
rs10883926	10	105608838	A	G	0.6028	0.0503	0.0094	0.0114	0.008	All-cause Stroke	Type 2 diabetes	446696	62892	28.6339
rs10937513	3	191550504	A	C	0.061	0.0989	0.0197	0.0079	0.0171	All-cause Stroke	Type 2 diabetes	446696	62892	25.2035
rs11066283	12	112871372	G	A	0.4115	0.0692	0.0104	0.0185	0.0074	All-cause Stroke	Type 2 diabetes	446696	62892	44.2737
rs11242678	6	1337180	T	C	0.2551	0.0643	0.0105	0.0049	0.0091	All-cause Stroke	Type 2 diabetes	446696	62892	37.501
rs11587860	1	156156951	C	G	0.3545	-0.0689	0.0098	0.0053	0.0083	All-cause Stroke	Type 2 diabetes	446696	62892	49.4295
rs12445022	16	87575332	A	G	0.3346	0.052	0.0098	0.0039	0.0084	All-cause Stroke	Type 2 diabetes	446696	62892	28.1549
rs1537375	9	22116071	C	T	0.5021	0.0519	0.0091	0.0332	0.0072	All-cause Stroke	Type 2 diabetes	446696	62892	32.5276
rs2066864	4	155525695	A	G	0.2455	0.0562	0.0106	-0.003	0.0092	All-cause Stroke	Type 2 diabetes	446696	62892	28.11
rs2107595	7	19049388	A	G	0.1671	0.0803	0.0121	0.0024	0.0107	All-cause Stroke	Type 2 diabetes	446696	62892	44.0413
rs2284665	10	124226630	T	G	0.2145	-0.0602	0.0111	-0.0179	0.0096	All-cause Stroke	Type 2 diabetes	446696	62892	29.4135
rs2585193	5	126641770	A	G	0.6842	0.0504	0.0098	-0.0104	0.0084	All-cause Stroke	Type 2 diabetes	446696	62892	26.449
rs2634074	4	111677041	A	T	0.7885	-0.084	0.0112	-0.0063	0.0098	All-cause Stroke	Type 2 diabetes	446696	62892	56.25
rs36053597	11	124606484	T	C	0.1688	0.061	0.0121	0.0189	0.0105	All-cause Stroke	Type 2 diabetes	446696	62892	25.4149
rs42039	7	92244422	T	C	0.2455	-0.0574	0.011	-0.0286	0.009	All-cause Stroke	Type 2 diabetes	446696	62892	27.2294
rs475937	11	102687700	C	A	0.8682	-0.0757	0.0137	-0.0231	0.0118	All-cause Stroke	Type 2 diabetes	446696	62892	30.5317
rs4942561	13	47209347	T	G	0.7581	0.064	0.0107	0.0137	0.0092	All-cause Stroke	Type 2 diabetes	446696	62892	35.7761
rs7124178	11	9283278	C	T	0.2477	0.0524	0.0107	-0.0038	0.0091	All-cause Stroke	Type 2 diabetes	446696	62892	23.9825
rs7219031	17	56445908	A	G	0.1933	0.0596	0.0116	0.0311	0.01	All-cause Stroke	Type 2 diabetes	446696	62892	26.3983
rs7294375	12	90247390	G	T	0.2711	0.053	0.0104	0.0132	0.0088	All-cause Stroke	Type 2 diabetes	446696	62892	25.9708
rs7435890	4	113674090	G	A	0.698	-0.057	0.0106	0.002	0.0086	All-cause Stroke	Type 2 diabetes	446696	62892	28.916
rs8103309	19	11176075	C	T	0.3446	-0.0522	0.0103	0.0004	0.0082	All-cause Stroke	Type 2 diabetes	446696	62892	25.6842
rs9936039	16	82932108	C	A	0.7494	0.0561	0.0108	0.0005	0.009	All-cause Stroke	Type 2 diabetes	446696	62892	26.9823

## Sheet: sheet 8
Sheet 8: Harmonized instrumental variables using AIS as exposure.
SNP	CHR	POS	EA	NEA	EAF	beta.exposure	se.exposure	beta.outcome	se.outcome	Exposure	Outcome	samplesize.exposure	samplesize.outcome	F_statistic
rs11066320	12	112906415	G	A	0.5709	-0.0689	0.01	-0.0081	0.0069	AIS	Atrial fibrillation	440328	1030836	47.4721
rs11242678	6	1337180	T	C	0.255	0.0723	0.0114	0.0025	0.0076	AIS	Atrial fibrillation	440328	1030836	40.2223
rs12445022	16	87575332	A	G	0.3347	0.0555	0.0106	-0.0098	0.0072	AIS	Atrial fibrillation	440328	1030836	27.4141
rs12562305	1	60015280	A	G	0.0722	0.1015	0.0205	0.0095	0.0136	AIS	Atrial fibrillation	440328	1030836	24.5146
rs149070156	10	124251048	T	C	0.024	0.18	0.0359	-0.0637	0.024	AIS	Atrial fibrillation	440328	1030836	25.1395
rs1537375	9	22116071	C	T	0.5021	0.0535	0.0099	0.0216	0.0066	AIS	Atrial fibrillation	440328	1030836	29.2037
rs1549758	7	150695726	C	T	0.6864	-0.0556	0.0112	-0.0271	0.0074	AIS	Atrial fibrillation	440328	1030836	24.6441
rs17035646	1	10796547	A	G	0.3513	0.0542	0.0105	0.0408	0.007	AIS	Atrial fibrillation	440328	1030836	26.6453
rs17148926	5	121510586	C	A	0.1703	-0.0694	0.014	0.0016	0.009	AIS	Atrial fibrillation	440328	1030836	24.5733
rs1975161	19	10805160	C	T	0.645	0.0547	0.0106	-0.0151	0.0071	AIS	Atrial fibrillation	440328	1030836	26.6295
rs2066864	4	155525695	A	G	0.2452	0.0634	0.0115	0.0093	0.0077	AIS	Atrial fibrillation	440328	1030836	30.3936
rs2107595	7	19049388	A	G	0.1673	0.0882	0.0132	-0.0039	0.009	AIS	Atrial fibrillation	440328	1030836	44.6467
rs2229717	12	57627074	T	G	0.0391	0.1375	0.0277	-0.0014	0.0191	AIS	Atrial fibrillation	440328	1030836	24.6403
rs2634074	4	111677041	A	T	0.7877	-0.0941	0.0121	-0.3625	0.0082	AIS	Atrial fibrillation	440328	1030836	60.4795
rs2758612	1	156205301	C	T	0.3547	-0.0653	0.0111	-0.0007	0.0096	AIS	Atrial fibrillation	440328	1030836	34.6083
rs28469839	17	1570197	A	G	0.0618	0.1055	0.0211	0.0163	0.0143	AIS	Atrial fibrillation	440328	1030836	25
rs3184504	12	111884608	C	T	0.5278	-0.0779	0.0101	-0.0038	0.0067	AIS	Atrial fibrillation	440328	1030836	59.4884
rs34311906	4	113732090	C	T	0.4024	0.0649	0.0113	0.0106	0.01	AIS	Atrial fibrillation	440328	1030836	32.9862
rs34416434	16	73034906	T	C	0.0473	-0.1299	0.0263	0.0212	0.0167	AIS	Atrial fibrillation	440328	1030836	24.3953
rs35276016	6	24740789	T	C	0.0852	0.1063	0.02	-0.0109	0.0134	AIS	Atrial fibrillation	440328	1030836	28.2492
rs42039	7	92244422	T	C	0.2452	-0.062	0.012	-0.0439	0.0079	AIS	Atrial fibrillation	440328	1030836	26.6944
rs473238	11	102700360	C	T	0.8674	-0.0831	0.0147	-0.0235	0.0099	AIS	Atrial fibrillation	440328	1030836	31.9571
rs4932370	15	91404705	A	G	0.3362	0.0526	0.0106	0.0044	0.0072	AIS	Atrial fibrillation	440328	1030836	24.6241
rs4942561	13	47209347	T	G	0.759	0.0655	0.0116	0.0249	0.0077	AIS	Atrial fibrillation	440328	1030836	31.8835
rs55704954	1	3341796	T	C	0.1077	0.087	0.0178	0.0095	0.0118	AIS	Atrial fibrillation	440328	1030836	23.889
rs60102266	11	15427364	C	T	0.0563	0.1112	0.0219	0.0141	0.0141	AIS	Atrial fibrillation	440328	1030836	25.7823
rs62182164	2	203867698	C	G	0.6778	-0.0522	0.0105	0.0001	0.0071	AIS	Atrial fibrillation	440328	1030836	24.7151
rs6838973	4	111765495	T	C	0.4349	-0.0499	0.0101	-0.1514	0.0067	AIS	Atrial fibrillation	440328	1030836	24.4095
rs11066320	12	112906415	G	A	0.5709	-0.0689	0.01	0.0114	0.0017	AIS	Body mass index	440328	792442	47.4721
rs11242678	6	1337180	T	C	0.255	0.0723	0.0114	0.0012	0.002	AIS	Body mass index	440328	691726	40.2223
rs12445022	16	87575332	A	G	0.3347	0.0555	0.0106	0.0019	0.0019	AIS	Body mass index	440328	669111	27.4141
rs12562305	1	60015280	A	G	0.0722	0.1015	0.0205	-0.0037	0.0035	AIS	Body mass index	440328	670094	24.5146
rs1537375	9	22116071	C	T	0.5021	0.0535	0.0099	-0.0041	0.0016	AIS	Body mass index	440328	794477	29.2037
rs1549758	7	150696111	C	T	0.6864	-0.0556	0.0112	0.0041	0.0019	AIS	Body mass index	440328	660501	24.6441
rs17035646	1	10796866	A	G	0.3513	0.0542	0.0105	0.0045	0.0018	AIS	Body mass index	440328	741287	26.6453
rs17148926	5	121510586	C	A	0.1703	-0.0694	0.014	0	0.0023	AIS	Body mass index	440328	687440	24.5733
rs1975161	19	10808770	C	T	0.645	0.0547	0.0106	-0.0038	0.0018	AIS	Body mass index	440328	687803	26.6295
rs2066864	4	155525695	A	G	0.2452	0.0634	0.0115	0.0002	0.002	AIS	Body mass index	440328	690305	30.3936
rs2107595	7	19049388	A	G	0.1673	0.0882	0.0132	0.0046	0.0024	AIS	Body mass index	440328	688629	44.6467
rs2634074	4	111677041	A	T	0.7877	-0.0941	0.0121	-0.0009	0.0022	AIS	Body mass index	440328	686861	60.4795
rs28469839	17	1571903	A	G	0.0618	0.1055	0.0211	-0.0028	0.0038	AIS	Body mass index	440328	665651	25
rs3184504	12	111884608	C	T	0.5278	-0.0779	0.0101	0.0098	0.0016	AIS	Body mass index	440328	792162	59.4884
rs42039	7	92244422	T	C	0.2452	-0.062	0.012	-0.0003	0.002	AIS	Body mass index	440328	691071	26.6944
rs473238	11	102700360	C	T	0.8674	-0.0831	0.0147	0.0019	0.0026	AIS	Body mass index	440328	678122	31.9571
rs4932370	15	91404705	A	G	0.3362	0.0526	0.0106	-0.0031	0.0018	AIS	Body mass index	440328	760500	24.6241
rs4942561	13	47209347	T	G	0.759	0.0655	0.0116	-0.0005	0.002	AIS	Body mass index	440328	691473	31.8835
rs62182164	2	204028564	C	G	0.6778	-0.0522	0.0105	0.0078	0.0018	AIS	Body mass index	440328	690276	24.7151
rs6838973	4	111765495	T	C	0.4349	-0.0499	0.0101	0.0013	0.0017	AIS	Body mass index	440328	687972	24.4095
rs11066320	12	112906415	G	A	0.5709	-0.0689	0.01	-0.000518	0.003754	AIS	C-Reactive protein	440328	204402	47.4721
rs11242678	6	1337180	T	C	0.255	0.0723	0.0114	0.001748	0.004133	AIS	C-Reactive protein	440328	204402	40.2223
rs12445022	16	87575332	A	G	0.3347	0.0555	0.0106	-0.010944	0.004123	AIS	C-Reactive protein	440328	204402	27.4141
rs12562305	1	60015280	A	G	0.0722	0.1015	0.0205	0.006419	0.007889	AIS	C-Reactive protein	440328	204402	24.5146
rs1537375	9	22116071	C	T	0.5021	0.0535	0.0099	0.000146	0.003703	AIS	C-Reactive protein	440328	204402	29.2037
rs1549758	7	150696111	C	T	0.6864	-0.0556	0.0112	0.004356	0.00522	AIS	C-Reactive protein	440328	204402	24.6441
rs17035646	1	10796866	A	G	0.3513	0.0542	0.0105	-0.000117	0.004145	AIS	C-Reactive protein	440328	204402	26.6453
rs17148926	5	121510586	C	A	0.1703	-0.0694	0.014	-0.006485	0.004853	AIS	C-Reactive protein	440328	204402	24.5733
rs1975161	19	10808770	C	T	0.645	0.0547	0.0106	0.000965	0.003838	AIS	C-Reactive protein	440328	204402	26.6295
rs2066864	4	155525695	A	G	0.2452	0.0634	0.0115	-0.006419	0.004338	AIS	C-Reactive protein	440328	204402	30.3936
rs2107595	7	19049388	A	G	0.1673	0.0882	0.0132	0.001342	0.005058	AIS	C-Reactive protein	440328	204402	44.6467
rs2634074	4	111677041	A	T	0.7877	-0.0941	0.0121	-0.007865	0.004465	AIS	C-Reactive protein	440328	204402	60.4795
rs28469839	17	1571903	A	G	0.0618	0.1055	0.0211	-0.003947	0.008414	AIS	C-Reactive protein	440328	204402	25
rs3184504	12	111884608	C	T	0.5278	-0.0779	0.0101	-0.00211	0.003668	AIS	C-Reactive protein	440328	204402	59.4884
rs42039	7	92244422	T	C	0.2452	-0.062	0.012	-0.010031	0.004373	AIS	C-Reactive protein	440328	204402	26.6944
rs473238	11	102700360	C	T	0.8674	-0.0831	0.0147	0.007017	0.005521	AIS	C-Reactive protein	440328	204402	31.9571
rs4932370	15	91404705	A	G	0.3362	0.0526	0.0106	-0.00211	0.004013	AIS	C-Reactive protein	440328	204402	24.6241
rs4942561	13	47209347	T	G	0.759	0.0655	0.0116	0.007301	0.00418	AIS	C-Reactive protein	440328	204402	31.8835
rs62182164	2	204028564	C	G	0.6778	-0.0522	0.0105	-0.003994	0.003857	AIS	C-Reactive protein	440328	204402	24.7151
rs6838973	4	111765495	T	C	0.4349	-0.0499	0.0101	-0.004923	0.003656	AIS	C-Reactive protein	440328	204402	24.4095
rs11066320	12	112906415	G	A	0.5709	-0.0689	0.01	-0.3921	0.0178	AIS	Diastolic blood pressure	440328	727293	47.4721
rs11242678	6	1337180	T	C	0.255	0.0723	0.0114	-0.0442	0.0199	AIS	Diastolic blood pressure	440328	753359	40.2223
rs12445022	16	87575332	A	G	0.3347	0.0555	0.0106	-0.0538	0.0186	AIS	Diastolic blood pressure	440328	727112	27.4141
rs12562305	1	60015280	A	G	0.0722	0.1015	0.0205	-0.0163	0.0347	AIS	Diastolic blood pressure	440328	701571	24.5146
rs149070156	10	124251048	T	C	0.024	0.18	0.0359	-0.0337	0.0561	AIS	Diastolic blood pressure	440328	665929	25.1395
rs1537375	9	22116071	C	T	0.5021	0.0535	0.0099	-0.0304	0.0174	AIS	Diastolic blood pressure	440328	748444	29.2037
rs1549758	7	150695726	C	T	0.6864	-0.0556	0.0112	-0.1507	0.0191	AIS	Diastolic blood pressure	440328	705023	24.6441
rs17035646	1	10796547	A	G	0.3513	0.0542	0.0105	0.2597	0.0185	AIS	Diastolic blood pressure	440328	725047	26.6453
rs17148926	5	121510586	C	A	0.1703	-0.0694	0.014	0.0314	0.0231	AIS	Diastolic blood pressure	440328	726799	24.5733
rs1975161	19	10805160	C	T	0.645	0.0547	0.0106	0.0182	0.0182	AIS	Diastolic blood pressure	440328	741150	26.6295
rs2066864	4	155525695	A	G	0.2452	0.0634	0.0115	0.0118	0.0202	AIS	Diastolic blood pressure	440328	747698	30.3936
rs2107595	7	19049388	A	G	0.1673	0.0882	0.0132	-0.0382	0.0238	AIS	Diastolic blood pressure	440328	746027	44.6467
rs2229717	12	57627074	T	G	0.0391	0.1375	0.0277	0.0449	0.049	AIS	Diastolic blood pressure	440328	716455	24.6403
rs2634074	4	111677041	A	T	0.7877	-0.0941	0.0121	-0.0105	0.0219	AIS	Diastolic blood pressure	440328	730193	60.4795
rs28469839	17	1570197	A	G	0.0618	0.1055	0.0211	0.0613	0.0375	AIS	Diastolic blood pressure	440328	736088	25
rs3184504	12	111884608	C	T	0.5278	-0.0779	0.0101	-0.4999	0.0175	AIS	Diastolic blood pressure	440328	736789	59.4884
rs34416434	16	73034906	T	C	0.0473	-0.1299	0.0263	-0.0169	0.0419	AIS	Diastolic blood pressure	440328	709909	24.3953
rs35276016	6	24740789	T	C	0.0852	0.1063	0.02	0.0289	0.0338	AIS	Diastolic blood pressure	440328	687244	28.2492
rs42039	7	92244422	T	C	0.2452	-0.062	0.012	0.0389	0.0203	AIS	Diastolic blood pressure	440328	740070	26.6944
rs473238	11	102700360	C	T	0.8674	-0.0831	0.0147	-0.0045	0.0254	AIS	Diastolic blood pressure	440328	754306	31.9571
rs4932370	15	91404705	A	G	0.3362	0.0526	0.0106	0.3347	0.0186	AIS	Diastolic blood pressure	440328	727971	24.6241
rs4942561	13	47209347	T	G	0.759	0.0655	0.0116	0.0919	0.0202	AIS	Diastolic blood pressure	440328	753486	31.8835
rs55704954	1	3341796	T	C	0.1077	0.087	0.0178	0.1632	0.0293	AIS	Diastolic blood pressure	440328	680268	23.889
rs60102266	11	15427364	C	T	0.0563	0.1112	0.0219	-0.0254	0.0374	AIS	Diastolic blood pressure	440328	742157	25.7823
rs62182164	2	203867698	C	G	0.6778	-0.0522	0.0105	-0.0913	0.0186	AIS	Diastolic blood pressure	440328	743203	24.7151
rs6838973	4	111765495	T	C	0.4349	-0.0499	0.0101	-0.0013	0.0176	AIS	Diastolic blood pressure	440328	741058	24.4095
rs11066320	12	112906415	G	A	0.5709	-0.0689	0.01	-0.0122	0.0069	AIS	FEV1	440328	44671	47.4721
rs11242678	6	1337180	T	C	0.255	0.0723	0.0114	-0.0057	0.0082	AIS	FEV1	440328	44671	40.2223
rs12445022	16	87575332	A	G	0.3347	0.0555	0.0106	-0.0122	0.0075	AIS	FEV1	440328	44671	27.4141
rs12562305	1	60015280	A	G	0.0722	0.1015	0.0205	-0.0086	0.0119	AIS	FEV1	440328	43440	24.5146
rs149070156	10	124251048	T	C	0.024	0.18	0.0359	0.004	0.02	AIS	FEV1	440328	37405	25.1395
rs1537375	9	22116071	C	T	0.5021	0.0535	0.0099	0.01	0.0066	AIS	FEV1	440328	44671	29.2037
rs1549758	7	150695726	C	T	0.6864	-0.0556	0.0112	0.003	0.0067	AIS	FEV1	440328	44671	24.6441
rs17035646	1	10796547	A	G	0.3513	0.0542	0.0105	0.0017	0.0069	AIS	FEV1	440328	44671	26.6453
rs17148926	5	121510586	C	A	0.1703	-0.0694	0.014	-0.0119	0.0084	AIS	FEV1	440328	44671	24.5733
rs1975161	19	10805160	C	T	0.645	0.0547	0.0106	-0.0037	0.0071	AIS	FEV1	440328	44671	26.6295
rs2066864	4	155525695	A	G	0.2452	0.0634	0.0115	0.0036	0.0075	AIS	FEV1	440328	44671	30.3936
rs2107595	7	19049388	A	G	0.1673	0.0882	0.0132	-0.0052	0.009	AIS	FEV1	440328	44671	44.6467
rs2229717	12	57627074	T	G	0.0391	0.1375	0.0277	-0.0033	0.0204	AIS	FEV1	440328	40815	24.6403
rs2758612	1	156205301	C	T	0.3547	-0.0653	0.0111	0.0104	0.0076	AIS	FEV1	440328	40815	34.6083
rs28469839	17	1570197	A	G	0.0618	0.1055	0.0211	-0.0033	0.0182	AIS	FEV1	440328	40815	25
rs3184504	12	111884608	C	T	0.5278	-0.0779	0.0101	-0.0067	0.0068	AIS	FEV1	440328	44671	59.4884
rs34416434	16	73034906	T	C	0.0473	-0.1299	0.0263	0.0019	0.0178	AIS	FEV1	440328	37405	24.3953
rs35276016	6	24740789	T	C	0.0852	0.1063	0.02	0.0088	0.0114	AIS	FEV1	440328	44157	28.2492
rs42039	7	92244422	T	C	0.2452	-0.062	0.012	0.0057	0.0079	AIS	FEV1	440328	44671	26.6944
rs473238	11	102700360	C	T	0.8674	-0.0831	0.0147	-0.0108	0.0099	AIS	FEV1	440328	43440	31.9571
rs4932370	15	91404705	A	G	0.3362	0.0526	0.0106	0.0194	0.007	AIS	FEV1	440328	44671	24.6241
rs4942561	13	47209347	T	G	0.759	0.0655	0.0116	-0.0117	0.0078	AIS	FEV1	440328	44671	31.8835
rs55704954	1	3341796	T	C	0.1077	0.087	0.0178	0.0194	0.0117	AIS	FEV1	440328	43954	23.889
rs60102266	11	15427364	C	T	0.0563	0.1112	0.0219	-0.0196	0.013	AIS	FEV1	440328	43440	25.7823
rs6838973	4	111765495	T	C	0.4349	-0.0499	0.0101	0.0049	0.0065	AIS	FEV1	440328	44671	24.4095
rs11066320	12	112906415	G	A	0.5709	-0.0689	0.01	-0.0007	0.0071	AIS	FEV1/FVC	440328	51396	47.4721
rs11242678	6	1337180	T	C	0.255	0.0723	0.0114	-0.0011	0.0071	AIS	FEV1/FVC	440328	51396	40.2223
rs12445022	16	87575332	A	G	0.3347	0.0555	0.0106	-0.0093	0.007	AIS	FEV1/FVC	440328	51396	27.4141
rs12562305	1	60015280	A	G	0.0722	0.1015	0.0205	-0.0042	0.0096	AIS	FEV1/FVC	440328	50128	24.5146
rs149070156	10	124251048	T	C	0.024	0.18	0.0359	-0.0216	0.0141	AIS	FEV1/FVC	440328	43722	25.1395
rs1537375	9	22116071	C	T	0.5021	0.0535	0.0099	0.0015	0.0079	AIS	FEV1/FVC	440328	51396	29.2037
rs1549758	7	150695726	C	T	0.6864	-0.0556	0.0112	-0.0108	0.0097	AIS	FEV1/FVC	440328	51396	24.6441
rs17035646	1	10796547	A	G	0.3513	0.0542	0.0105	-0.0085	0.0069	AIS	FEV1/FVC	440328	51396	26.6453
rs17148926	5	121510586	C	A	0.1703	-0.0694	0.014	-0.0097	0.0072	AIS	FEV1/FVC	440328	51396	24.5733
rs1975161	19	10805160	C	T	0.645	0.0547	0.0106	0.0064	0.0073	AIS	FEV1/FVC	440328	51396	26.6295
rs2066864	4	155525695	A	G	0.2452	0.0634	0.0115	-0.0031	0.0066	AIS	FEV1/FVC	440328	51396	30.3936
rs2107595	7	19049388	A	G	0.1673	0.0882	0.0132	-0.0058	0.0077	AIS	FEV1/FVC	440328	51396	44.6467
rs2229717	12	57627074	T	G	0.0391	0.1375	0.0277	-0.0055	0.0133	AIS	FEV1/FVC	440328	47276	24.6403
rs2758612	1	156205301	C	T	0.3547	-0.0653	0.0111	-0.0065	0.0075	AIS	FEV1/FVC	440328	47276	34.6083
rs28469839	17	1570197	A	G	0.0618	0.1055	0.0211	0.0001	0.0128	AIS	FEV1/FVC	440328	47276	25
rs3184504	12	111884608	C	T	0.5278	-0.0779	0.0101	-0.0073	0.0045	AIS	FEV1/FVC	440328	51396	59.4884
rs34416434	16	73034906	T	C	0.0473	-0.1299	0.0263	-0.0159	0.0138	AIS	FEV1/FVC	440328	43722	24.3953
rs35276016	6	24740789	T	C	0.0852	0.1063	0.02	-0.016	0.0089	AIS	FEV1/FVC	440328	50847	28.2492
rs42039	7	92244422	T	C	0.2452	-0.062	0.012	-0.0039	0.0073	AIS	FEV1/FVC	440328	51396	26.6944
rs473238	11	102700360	C	T	0.8674	-0.0831	0.0147	-0.0143	0.0122	AIS	FEV1/FVC	440328	50128	31.9571
rs4932370	15	91404705	A	G	0.3362	0.0526	0.0106	-0.0052	0.0068	AIS	FEV1/FVC	440328	51396	24.6241
rs4942561	13	47209347	T	G	0.759	0.0655	0.0116	0.0079	0.0067	AIS	FEV1/FVC	440328	51396	31.8835
rs55704954	1	3341796	T	C	0.1077	0.087	0.0178	-0.0061	0.0082	AIS	FEV1/FVC	440328	50677	23.889
rs60102266	11	15427364	C	T	0.0563	0.1112	0.0219	-0.0035	0.0108	AIS	FEV1/FVC	440328	50128	25.7823
rs6838973	4	111765495	T	C	0.4349	-0.0499	0.0101	-0.0083	0.0073	AIS	FEV1/FVC	440328	51396	24.4095
rs11066320	12	112906415	G	A	0.5709	-0.0689	0.01	0.0196565	0.0019297	AIS	HDL cholesterol	440328		47.4721
rs11242678	6	1337180	T	C	0.255	0.0723	0.0114	1.01496e-05	0.00220112	AIS	HDL cholesterol	440328		40.2223
rs12445022	16	87575332	A	G	0.3347	0.0555	0.0106	0.00287164	0.00201715	AIS	HDL cholesterol	440328		27.4141
rs12562305	1	60015280	A	G	0.0722	0.1015	0.0205	-0.00367173	0.00377236	AIS	HDL cholesterol	440328		24.5146
rs149070156	10	124251048	T	C	0.024	0.18	0.0359	0.00306459	0.00575248	AIS	HDL cholesterol	440328		25.1395
rs1537375	9	22116071	C	T	0.5021	0.0535	0.0099	-0.00138895	0.00190563	AIS	HDL cholesterol	440328		29.2037
rs1549758	7	150695726	C	T	0.6864	-0.0556	0.0112	-0.00877143	0.00204789	AIS	HDL cholesterol	440328		24.6441
rs17035646	1	10796547	A	G	0.3513	0.0542	0.0105	-0.000376858	0.00202386	AIS	HDL cholesterol	440328		26.6453
rs17148926	5	121510586	C	A	0.1703	-0.0694	0.014	0.000910214	0.00250897	AIS	HDL cholesterol	440328		24.5733
rs1975161	19	10805160	C	T	0.645	0.0547	0.0106	1.48755e-05	0.00197823	AIS	HDL cholesterol	440328		26.6295
rs2066864	4	155525695	A	G	0.2452	0.0634	0.0115	0.000954414	0.00223481	AIS	HDL cholesterol	440328		30.3936
rs2107595	7	19049388	A	G	0.1673	0.0882	0.0132	0.0022024	0.00264661	AIS	HDL cholesterol	440328		44.6467
rs2229717	12	57627074	T	G	0.0391	0.1375	0.0277	-0.000665703	0.00542219	AIS	HDL cholesterol	440328		24.6403
rs2634074	4	111677041	A	T	0.7877	-0.0941	0.0121	0.00469503	0.00240561	AIS	HDL cholesterol	440328		60.4795
rs2758612	1	156205301	C	T	0.3547	-0.0653	0.0111	0.000337395	0.00200452	AIS	HDL cholesterol	440328		34.6083
rs28469839	17	1570197	A	G	0.0618	0.1055	0.0211	-0.000292338	0.00415068	AIS	HDL cholesterol	440328		25
rs3184504	12	111884608	C	T	0.5278	-0.0779	0.0101	0.0265387	0.00190452	AIS	HDL cholesterol	440328		59.4884
rs34416434	16	73034906	T	C	0.0473	-0.1299	0.0263	-0.00558933	0.00442399	AIS	HDL cholesterol	440328		24.3953
rs35276016	6	24740789	T	C	0.0852	0.1063	0.02	-0.00042539	0.00364253	AIS	HDL cholesterol	440328		28.2492
rs42039	7	92244422	T	C	0.2452	-0.062	0.012	-1.55655e-05	0.00222047	AIS	HDL cholesterol	440328		26.6944
rs473238	11	102700360	C	T	0.8674	-0.0831	0.0147	0.00420642	0.00286832	AIS	HDL cholesterol	440328		31.9571
rs4932370	15	91404705	A	G	0.3362	0.0526	0.0106	0.00792973	0.00201399	AIS	HDL cholesterol	440328		24.6241
rs4942561	13	47209347	T	G	0.759	0.0655	0.0116	0.00936834	0.00221894	AIS	HDL cholesterol	440328		31.8835
rs55704954	1	3341796	T	C	0.1077	0.087	0.0178	0.00371093	0.00309099	AIS	HDL cholesterol	440328		23.889
rs60102266	11	15427364	C	T	0.0563	0.1112	0.0219	-0.00047869	0.00408706	AIS	HDL cholesterol	440328		25.7823
rs62182164	2	203867698	C	G	0.6778	-0.0522	0.0105	-0.0104434	0.00203859	AIS	HDL cholesterol	440328		24.7151
rs6838973	4	111765495	T	C	0.4349	-0.0499	0.0101	-0.00132815	0.00192822	AIS	HDL cholesterol	440328		24.4095
rs11066320	12	112906415	G	A	0.5709	-0.0689	0.01	0.0219405	0.00211273	AIS	LDL cholesterol	440328		47.4721
rs11242678	6	1337180	T	C	0.255	0.0723	0.0114	0.002723	0.00240803	AIS	LDL cholesterol	440328		40.2223
rs12445022	16	87575332	A	G	0.3347	0.0555	0.0106	0.00294955	0.00223143	AIS	LDL cholesterol	440328		27.4141
rs12562305	1	60015280	A	G	0.0722	0.1015	0.0205	-0.000186508	0.00412674	AIS	LDL cholesterol	440328		24.5146
rs149070156	10	124251048	T	C	0.024	0.18	0.0359	-0.00238584	0.0062975	AIS	LDL cholesterol	440328		25.1395
rs1537375	9	22116071	C	T	0.5021	0.0535	0.0099	-0.0176123	0.00208467	AIS	LDL cholesterol	440328		29.2037
rs1549758	7	150695726	C	T	0.6864	-0.0556	0.0112	0.00136189	0.00224105	AIS	LDL cholesterol	440328		24.6441
rs17035646	1	10796547	A	G	0.3513	0.0542	0.0105	-0.0149399	0.00221244	AIS	LDL cholesterol	440328		26.6453
rs17148926	5	121510586	C	A	0.1703	-0.0694	0.014	0.000244106	0.00274124	AIS	LDL cholesterol	440328		24.5733
rs1975161	19	10805160	C	T	0.645	0.0547	0.0106	0.00659161	0.00215054	AIS	LDL cholesterol	440328		26.6295
rs2066864	4	155525695	A	G	0.2452	0.0634	0.0115	0.000516989	0.00244372	AIS	LDL cholesterol	440328		30.3936
rs2107595	7	19049388	A	G	0.1673	0.0882	0.0132	-0.00302092	0.00289526	AIS	LDL cholesterol	440328		44.6467
rs2229717	12	57627074	T	G	0.0391	0.1375	0.0277	0.00219549	0.00594055	AIS	LDL cholesterol	440328		24.6403
rs2634074	4	111677041	A	T	0.7877	-0.0941	0.0121	0.00379426	0.00263098	AIS	LDL cholesterol	440328		60.4795
rs2758612	1	156205301	C	T	0.3547	-0.0653	0.0111	-0.0019675	0.00219086	AIS	LDL cholesterol	440328		34.6083
rs28469839	17	1570197	A	G	0.0618	0.1055	0.0211	0.00303863	0.00453318	AIS	LDL cholesterol	440328		25
rs3184504	12	111884608	C	T	0.5278	-0.0779	0.0101	0.0270014	0.00208496	AIS	LDL cholesterol	440328		59.4884
rs34416434	16	73034906	T	C	0.0473	-0.1299	0.0263	0.00423996	0.00489682	AIS	LDL cholesterol	440328		24.3953
rs35276016	6	24740789	T	C	0.0852	0.1063	0.02	-0.00998442	0.00398407	AIS	LDL cholesterol	440328		28.2492
rs42039	7	92244422	T	C	0.2452	-0.062	0.012	-0.0022772	0.00242838	AIS	LDL cholesterol	440328		26.6944
rs473238	11	102700360	C	T	0.8674	-0.0831	0.0147	0.00662586	0.00314228	AIS	LDL cholesterol	440328		31.9571
rs4932370	15	91404705	A	G	0.3362	0.0526	0.0106	-0.00986324	0.0022054	AIS	LDL cholesterol	440328		24.6241
rs4942561	13	47209347	T	G	0.759	0.0655	0.0116	-0.00365322	0.00242364	AIS	LDL cholesterol	440328		31.8835
rs55704954	1	3341796	T	C	0.1077	0.087	0.0178	-0.0028042	0.00337703	AIS	LDL cholesterol	440328		23.889
rs60102266	11	15427364	C	T	0.0563	0.1112	0.0219	0.00049473	0.00447698	AIS	LDL cholesterol	440328		25.7823
rs62182164	2	203867698	C	G	0.6778	-0.0522	0.0105	-0.00107817	0.0022295	AIS	LDL cholesterol	440328		24.7151
rs6838973	4	111765495	T	C	0.4349	-0.0499	0.0101	0.000357751	0.00210957	AIS	LDL cholesterol	440328		24.4095
rs11066320	12	112906415	G	A	0.5709	-0.0689	0.01	0.037	0.013	AIS	Obesity class 1	440328	98679	47.4721
rs11242678	6	1337180	T	C	0.255	0.0723	0.0114	0.0025	0.014	AIS	Obesity class 1	440328	97284	40.2223
rs12445022	16	87575332	A	G	0.3347	0.0555	0.0106	0.0058	0.014	AIS	Obesity class 1	440328	96591	27.4141
rs12562305	1	60015280	A	G	0.0722	0.1015	0.0205	-0.033	0.028	AIS	Obesity class 1	440328	82499	24.5146
rs1537375	9	22116071	C	T	0.5021	0.0535	0.0099	0.0092	0.012	AIS	Obesity class 1	440328	98316	29.2037
rs1549758	7	150696111	C	T	0.6864	-0.0556	0.0112	0.022	0.016	AIS	Obesity class 1	440328	96469	24.6441
rs17035646	1	10796866	A	G	0.3513	0.0542	0.0105	0.015	0.014	AIS	Obesity class 1	440328	83200	26.6453
rs17148926	5	121510586	C	A	0.1703	-0.0694	0.014	0.012	0.017	AIS	Obesity class 1	440328	96554	24.5733
rs1975161	19	10808770	C	T	0.645	0.0547	0.0106	-0.014	0.013	AIS	Obesity class 1	440328	95901	26.6295
rs2066864	4	155525695	A	G	0.2452	0.0634	0.0115	0.011	0.015	AIS	Obesity class 1	440328	96497	30.3936
rs2107595	7	19049388	A	G	0.1673	0.0882	0.0132	-0.008	0.018	AIS	Obesity class 1	440328	95966	44.6467
rs2634074	4	111677041	A	T	0.7877	-0.0941	0.0121	-0.012	0.015	AIS	Obesity class 1	440328	96753	60.4795
rs28469839	17	1571903	A	G	0.0618	0.1055	0.0211	-0.026	0.03	AIS	Obesity class 1	440328	75241	25
rs3184504	12	111884608	C	T	0.5278	-0.0779	0.0101	0.038	0.013	AIS	Obesity class 1	440328	98619	59.4884
rs42039	7	92244422	T	C	0.2452	-0.062	0.012	-0.02	0.015	AIS	Obesity class 1	440328	97132	26.6944
rs473238	11	102700360	C	T	0.8674	-0.0831	0.0147	-0.0072	0.018	AIS	Obesity class 1	440328	95633	31.9571
rs4932370	15	91404705	A	G	0.3362	0.0526	0.0106	-0.0021	0.015	AIS	Obesity class 1	440328	77942	24.6241
rs4942561	13	47209347	T	G	0.759	0.0655	0.0116	0.03	0.015	AIS	Obesity class 1	440328	97419	31.8835
rs62182164	2	204057601	C	G	0.6778	-0.0522	0.0105	0.015	0.013	AIS	Obesity class 1	440328	97754	24.7151
rs6838973	4	111765495	T	C	0.4349	-0.0499	0.0101	0.0077	0.013	AIS	Obesity class 1	440328	98179	24.4095
rs11066320	12	112906415	G	A	0.5709	-0.0689	0.01	0.044	0.019	AIS	Obesity class 2	440328	71722	47.4721
rs11242678	6	1337180	T	C	0.255	0.0723	0.0114	0.016	0.022	AIS	Obesity class 2	440328	70273	40.2223
rs12445022	16	87575332	A	G	0.3347	0.0555	0.0106	0.02	0.022	AIS	Obesity class 2	440328	70962	27.4141
rs12562305	1	60015280	A	G	0.0722	0.1015	0.0205	-0.03	0.05	AIS	Obesity class 2	440328	44107	24.5146
rs1537375	9	22116071	C	T	0.5021	0.0535	0.0099	0.014	0.019	AIS	Obesity class 2	440328	71951	29.2037
rs1549758	7	150696111	C	T	0.6864	-0.0556	0.0112	0.019	0.024	AIS	Obesity class 2	440328	69655	24.6441
rs17035646	1	10796866	A	G	0.3513	0.0542	0.0105	0.017	0.022	AIS	Obesity class 2	440328	62558	26.6453
rs17148926	5	121510586	C	A	0.1703	-0.0694	0.014	0.013	0.027	AIS	Obesity class 2	440328	65655	24.5733
rs1975161	19	10808770	C	T	0.645	0.0547	0.0106	-0.021	0.021	AIS	Obesity class 2	440328	70585	26.6295
rs2066864	4	155525695	A	G	0.2452	0.0634	0.0115	0.022	0.023	AIS	Obesity class 2	440328	70701	30.3936
rs2107595	7	19049388	A	G	0.1673	0.0882	0.0132	0.023	0.027	AIS	Obesity class 2	440328	63687	44.6467
rs2634074	4	111677041	A	T	0.7877	-0.0941	0.0121	-0.026	0.024	AIS	Obesity class 2	440328	66825	60.4795
rs28469839	17	1571903	A	G	0.0618	0.1055	0.0211	0.0031	0.05	AIS	Obesity class 2	440328	42460	25
rs3184504	12	111884608	C	T	0.5278	-0.0779	0.0101	0.031	0.019	AIS	Obesity class 2	440328	71923	59.4884
rs42039	7	92244422	T	C	0.2452	-0.062	0.012	-0.051	0.022	AIS	Obesity class 2	440328	70309	26.6944
rs473238	11	102700360	C	T	0.8674	-0.0831	0.0147	-0.024	0.03	AIS	Obesity class 2	440328	60057	31.9571
rs4932370	15	91404705	A	G	0.3362	0.0526	0.0106	0.0072	0.023	AIS	Obesity class 2	440328	57678	24.6241
rs4942561	13	47209347	T	G	0.759	0.0655	0.0116	0.054	0.023	AIS	Obesity class 2	440328	68669	31.8835
rs62182164	2	204028564	C	G	0.6778	-0.0522	0.0105	0.018	0.02	AIS	Obesity class 2	440328	71116	24.7151
rs6838973	4	111765495	T	C	0.4349	-0.0499	0.0101	0.012	0.02	AIS	Obesity class 2	440328	72072	24.4095
rs11066320	12	112906415	G	A	0.5709	-0.0689	0.01	0.061	0.034	AIS	Obesity class 3	440328	47770	47.4721
rs11242678	6	1337180	T	C	0.255	0.0723	0.0114	0.065	0.042	AIS	Obesity class 3	440328	40656	40.2223
rs12445022	16	87575332	A	G	0.3347	0.0555	0.0106	0.024	0.04	AIS	Obesity class 3	440328	43629	27.4141
rs12562305	1	60015280	A	G	0.0722	0.1015	0.0205	0.028	0.086	AIS	Obesity class 3	440328	32221	24.5146
rs1537375	9	22116071	C	T	0.5021	0.0535	0.0099	0.047	0.033	AIS	Obesity class 3	440328	48771	29.2037
rs1549758	7	150696111	C	T	0.6864	-0.0556	0.0112	0.0058	0.045	AIS	Obesity class 3	440328	40168	24.6441
rs17035646	1	10796866	A	G	0.3513	0.0542	0.0105	0.011	0.038	AIS	Obesity class 3	440328	42646	26.6453
rs17148926	5	121510586	C	A	0.1703	-0.0694	0.014	0.055	0.055	AIS	Obesity class 3	440328	35088	24.5733
rs1975161	19	10808770	C	T	0.645	0.0547	0.0106	0.034	0.039	AIS	Obesity class 3	440328	38449	26.6295
rs2066864	4	155525695	A	G	0.2452	0.0634	0.0115	-0.0085	0.044	AIS	Obesity class 3	440328	37904	30.3936
rs2107595	7	19049388	A	G	0.1673	0.0882	0.0132	0.063	0.053	AIS	Obesity class 3	440328	32221	44.6467
rs2634074	4	111677041	A	T	0.7877	-0.0941	0.0121	-0.029	0.045	AIS	Obesity class 3	440328	37226	60.4795
rs28469839	17	1571903	A	G	0.0618	0.1055	0.0211	0.0039	0.093	AIS	Obesity class 3	440328	23624	25
rs3184504	12	111884608	C	T	0.5278	-0.0779	0.0101	0.041	0.034	AIS	Obesity class 3	440328	48881	59.4884
rs42039	7	92244422	T	C	0.2452	-0.062	0.012	0.02	0.043	AIS	Obesity class 3	440328	37731	26.6944
rs473238	11	102700360	C	T	0.8674	-0.0831	0.0147	-0.1	0.062	AIS	Obesity class 3	440328	31544	31.9571
rs4932370	15	91404705	A	G	0.3362	0.0526	0.0106	0.066	0.041	AIS	Obesity class 3	440328	32459	24.6241
rs4942561	13	47209347	T	G	0.759	0.0655	0.0116	0.061	0.043	AIS	Obesity class 3	440328	37204	31.8835
rs62182164	2	204057601	C	G	0.6778	-0.0522	0.0105	0.055	0.037	AIS	Obesity class 3	440328	44314	24.7151
rs6838973	4	111765495	T	C	0.4349	-0.0499	0.0101	0.077	0.035	AIS	Obesity class 3	440328	47773	24.4095
rs11066320	12	112906415	G	A	0.5709	-0.0689	0.01	-0.4589	0.0309	AIS	Systolic blood pressure	440328	715761	47.4721
rs11242678	6	1337180	T	C	0.255	0.0723	0.0114	-0.045	0.0348	AIS	Systolic blood pressure	440328	733938	40.2223
rs12445022	16	87575332	A	G	0.3347	0.0555	0.0106	-0.0803	0.0323	AIS	Systolic blood pressure	440328	715377	27.4141
rs12562305	1	60015280	A	G	0.0722	0.1015	0.0205	0.0414	0.0606	AIS	Systolic blood pressure	440328	682360	24.5146
rs149070156	10	124251048	T	C	0.024	0.18	0.0359	-0.1757	0.0994	AIS	Systolic blood pressure	440328	648480	25.1395
rs1537375	9	22116071	C	T	0.5021	0.0535	0.0099	0.1102	0.03	AIS	Systolic blood pressure	440328	737118	29.2037
rs1549758	7	150695726	C	T	0.6864	-0.0556	0.0112	-0.1715	0.0334	AIS	Systolic blood pressure	440328	686200	24.6441
rs17035646	1	10796547	A	G	0.3513	0.0542	0.0105	0.5131	0.0324	AIS	Systolic blood pressure	440328	705710	26.6453
rs17148926	5	121510586	C	A	0.1703	-0.0694	0.014	0.111	0.0403	AIS	Systolic blood pressure	440328	707442	24.5733
rs1975161	19	10805160	C	T	0.645	0.0547	0.0106	0.0972	0.0314	AIS	Systolic blood pressure	440328	729443	26.6295
rs2066864	4	155525695	A	G	0.2452	0.0634	0.0115	0.0282	0.0353	AIS	Systolic blood pressure	440328	728269	30.3936
rs2107595	7	19049388	A	G	0.1673	0.0882	0.0132	0.4176	0.0415	AIS	Systolic blood pressure	440328	726743	44.6467
rs2229717	12	57627074	T	G	0.0391	0.1375	0.0277	0.2462	0.0846	AIS	Systolic blood pressure	440328	705175	24.6403
rs2634074	4	111677041	A	T	0.7877	-0.0941	0.0121	0.0675	0.0381	AIS	Systolic blood pressure	440328	710897	60.4795
rs28469839	17	1570197	A	G	0.0618	0.1055	0.0211	0.1219	0.0649	AIS	Systolic blood pressure	440328	724435	25
rs3184504	12	111884608	C	T	0.5278	-0.0779	0.0101	-0.5779	0.0303	AIS	Systolic blood pressure	440328	725218	59.4884
rs34416434	16	73034906	T	C	0.0473	-0.1299	0.0263	-0.0963	0.0727	AIS	Systolic blood pressure	440328	698863	24.3953
rs35276016	6	24740789	T	C	0.0852	0.1063	0.02	0.0262	0.0592	AIS	Systolic blood pressure	440328	669895	28.2492
rs42039	7	92244422	T	C	0.2452	-0.062	0.012	-0.2739	0.0353	AIS	Systolic blood pressure	440328	720713	26.6944
rs473238	11	102700360	C	T	0.8674	-0.0831	0.0147	-0.0807	0.0442	AIS	Systolic blood pressure	440328	734906	31.9571
rs4932370	15	91404705	A	G	0.3362	0.0526	0.0106	0.5818	0.0324	AIS	Systolic blood pressure	440328	716427	24.6241
rs4942561	13	47209347	T	G	0.759	0.0655	0.0116	0.2263	0.035	AIS	Systolic blood pressure	440328	741714	31.8835
rs55704954	1	3341796	T	C	0.1077	0.087	0.0178	0.274	0.0514	AIS	Systolic blood pressure	440328	662280	23.889
rs60102266	11	15427364	C	T	0.0563	0.1112	0.0219	0.0736	0.0652	AIS	Systolic blood pressure	440328	722935	25.7823
rs62182164	2	203867698	C	G	0.6778	-0.0522	0.0105	-0.1551	0.0324	AIS	Systolic blood pressure	440328	723773	24.7151
rs6838973	4	111765495	T	C	0.4349	-0.0499	0.0101	0.0555	0.0307	AIS	Systolic blood pressure	440328	721748	24.4095
rs11066320	12	112906415	G	A	0.5709	-0.0689	0.01	0.0266	0.0036	AIS	Total cholesterol	440328	187210	47.4721
rs11242678	6	1337180	T	C	0.255	0.0723	0.0114	-0.001	0.0058	AIS	Total cholesterol	440328	94595	40.2223
rs12445022	16	87575332	A	G	0.3347	0.0555	0.0106	0.0039	0.0057	AIS	Total cholesterol	440328	93067	27.4141
rs12562305	1	60015280	A	G	0.0722	0.1015	0.0205	-0.0128	0.0114	AIS	Total cholesterol	440328	84396	24.5146
rs1537375	9	22116071	C	T	0.5021	0.0535	0.0099	-0.0041	0.0035	AIS	Total cholesterol	440328	187239	29.2037
rs1549758	7	150695726	C	T	0.6864	-0.0556	0.0112	-0.007	0.0054	AIS	Total cholesterol	440328	90004	24.6441
rs17035646	1	10796866	A	G	0.3513	0.0542	0.0105	-0.0094	0.0039	AIS	Total cholesterol	440328	170137	26.6453
rs17148926	5	121510586	C	A	0.1703	-0.0694	0.014	0.0021	0.007	AIS	Total cholesterol	440328	94595	24.5733
rs1975161	19	10808770	C	T	0.645	0.0547	0.0106	0.0214	0.0054	AIS	Total cholesterol	440328	93067	26.6295
rs2066864	4	155525695	A	G	0.2452	0.0634	0.0115	0.0059	0.0061	AIS	Total cholesterol	440328	94595	30.3936
rs2107595	7	19049388	A	G	0.1673	0.0882	0.0132	-0.0068	0.0075	AIS	Total cholesterol	440328	94595	44.6467
rs28469839	17	1571903	A	G	0.0618	0.1055	0.0211	0.0172	0.0119	AIS	Total cholesterol	440328	89598	25
rs3184504	12	111884608	C	T	0.5278	-0.0779	0.0101	0.0318	0.0037	AIS	Total cholesterol	440328	177714	59.4884
rs42039	7	92244422	T	C	0.2452	-0.062	0.012	-0.0115	0.0059	AIS	Total cholesterol	440328	94550	26.6944
rs473238	11	102700360	C	T	0.8674	-0.0831	0.0147	-0.0023	0.0075	AIS	Total cholesterol	440328	94380	31.9571
rs4932370	15	91404705	A	G	0.3362	0.0526	0.0106	-0.0054	0.004	AIS	Total cholesterol	440328	164429	24.6241
rs4942561	13	47209347	T	G	0.759	0.0655	0.0116	0.0004	0.0061	AIS	Total cholesterol	440328	93623	31.8835
rs62182164	2	204054597	C	G	0.6778	-0.0522	0.0105	-0.0014	0.0066	AIS	Total cholesterol	440328	59990	24.7151
rs6838973	4	111765495	T	C	0.4349	-0.0499	0.0101	-0.0049	0.0054	AIS	Total cholesterol	440328	94595	24.4095
rs11066320	12	112906415	G	A	0.5709	-0.0689	0.01	-0.0196	0.0074	AIS	Type 2 diabetes	440328	62892	47.4721
rs11242678	6	1337180	T	C	0.255	0.0723	0.0114	0.0049	0.0091	AIS	Type 2 diabetes	440328	62892	40.2223
rs12445022	16	87575332	A	G	0.3347	0.0555	0.0106	0.0039	0.0084	AIS	Type 2 diabetes	440328	62892	27.4141
rs12562305	1	60015280	A	G	0.0722	0.1015	0.0205	0.0189	0.0153	AIS	Type 2 diabetes	440328	62892	24.5146
rs1537375	9	22116071	C	T	0.5021	0.0535	0.0099	0.0332	0.0072	AIS	Type 2 diabetes	440328	62892	29.2037
rs17148926	5	121510586	C	A	0.1703	-0.0694	0.014	-0.0035	0.0104	AIS	Type 2 diabetes	440328	62892	24.5733
rs1975161	19	10805160	C	T	0.645	0.0547	0.0106	0.0036	0.0082	AIS	Type 2 diabetes	440328	62892	26.6295
rs2066864	4	155525695	A	G	0.2452	0.0634	0.0115	-0.003	0.0092	AIS	Type 2 diabetes	440328	62892	30.3936
rs2107595	7	19049388	A	G	0.1673	0.0882	0.0132	0.0024	0.0107	AIS	Type 2 diabetes	440328	62892	44.6467
rs2634074	4	111677041	A	T	0.7877	-0.0941	0.0121	-0.0063	0.0098	AIS	Type 2 diabetes	440328	62892	60.4795
rs3184504	12	111884608	C	T	0.5278	-0.0779	0.0101	-0.024	0.0073	AIS	Type 2 diabetes	440328	62892	59.4884
rs42039	7	92244422	T	C	0.2452	-0.062	0.012	-0.0286	0.009	AIS	Type 2 diabetes	440328	62892	26.6944
rs473238	11	102700360	C	T	0.8674	-0.0831	0.0147	-0.0251	0.0116	AIS	Type 2 diabetes	440328	62892	31.9571
rs4942561	13	47209347	T	G	0.759	0.0655	0.0116	0.0137	0.0092	AIS	Type 2 diabetes	440328	62892	31.8835
rs60102266	11	15427364	C	T	0.0563	0.1112	0.0219	-0.0021	0.0171	AIS	Type 2 diabetes	440328	62892	25.7823
rs62182164	2	203867698	C	G	0.6778	-0.0522	0.0105	-0.0068	0.0084	AIS	Type 2 diabetes	440328	62892	24.7151
rs6838973	4	111765495	T	C	0.4349	-0.0499	0.0101	-0.0075	0.0079	AIS	Type 2 diabetes	440328	62892	24.4095

## Sheet: sheet 9
Sheet 9: Harmonized instrumental variables using CES as exposure.
SNP	CHR	POS	EA	NEA	EAF	beta.exposure	se.exposure	beta.outcome	se.outcome	Exposure	Outcome	samplesize.exposure	samplesize.outcome	F_statistic
rs11076151	16	56324433	A	C	0.1617	0.1282	0.0259	-0.001	0.0091	CES	Atrial fibrillation	413304	1030836	24.5006
rs114279112	2	49022205	G	T	0.0191	0.4327	0.0816	-0.0809	0.0316	CES	Atrial fibrillation	413304	1030836	28.1186
rs12874361	13	84381978	T	A	0.0147	0.4982	0.1006	0.044	0.0293	CES	Atrial fibrillation	413304	1030836	24.5251
rs12932445	16	73069888	C	T	0.1805	0.1758	0.0245	0.1681	0.0086	CES	Atrial fibrillation	413304	1030836	51.4879
rs146390073	1	241306248	T	C	0.0215	0.6688	0.1195	0.0009	0.033	CES	Atrial fibrillation	413304	1030836	31.3225
rs2466455	4	111685615	T	C	0.7826	-0.2992	0.0222	-0.3617	0.0082	CES	Atrial fibrillation	413304	1030836	181.642
rs4868241	5	172632400	T	C	0.5895	-0.1048	0.0197	-0.0497	0.0069	CES	Atrial fibrillation	413304	1030836	28.3002
rs60229978	8	32122294	C	G	0.0198	0.4597	0.0929	-0.0382	0.0277	CES	Atrial fibrillation	413304	1030836	24.486
rs616154	9	136150466	T	C	0.5112	0.1035	0.0193	0.0168	0.0067	CES	Atrial fibrillation	413304	1030836	28.7585
rs6536024	4	155543369	C	T	0.53	0.1023	0.0195	0.008	0.0068	CES	Atrial fibrillation	413304	1030836	27.5221
rs72700114	1	170193825	C	G	0.0754	0.1836	0.0371	0.2021	0.013	CES	Atrial fibrillation	413304	1030836	24.4905
rs7514452	1	154438084	T	C	0.8051	-0.1161	0.0236	-0.0376	0.0084	CES	Atrial fibrillation	413304	1030836	24.2014
rs7680240	4	111764972	C	A	0.4088	-0.1163	0.0204	-0.1493	0.0069	CES	Atrial fibrillation	413304	1030836	32.5012
rs7767246	6	36659215	G	C	0.1909	-0.126	0.0256	-0.0434	0.0085	CES	Atrial fibrillation	413304	1030836	24.2249
rs9360935	6	76408297	C	A	0.265	0.1111	0.0215	0.0155	0.0076	CES	Atrial fibrillation	413304	1030836	26.7025
rs976568	4	111550721	T	G	0.6609	-0.1081	0.0205	-0.1104	0.0072	CES	Atrial fibrillation	413304	1030836	27.8063
rs11076151	16	56329167	A	C	0.1617	0.1282	0.0259	0.0043	0.0025	CES	Body mass index	413304	691744	24.5006
rs12874361	13	84381978	T	A	0.0147	0.4982	0.1006	-0.0135	0.0071	CES	Body mass index	413304	648192	24.5251
rs12932445	16	73069888	C	T	0.1805	0.1758	0.0245	-0.0061	0.0023	CES	Body mass index	413304	683454	51.4879
rs2466455	4	111688752	T	C	0.7826	-0.2992	0.0222	-0.0012	0.0022	CES	Body mass index	413304	687523	181.642
rs4868241	5	172642750	T	C	0.5895	-0.1048	0.0197	0.002	0.0019	CES	Body mass index	413304	674434	28.3002
rs6536024	4	155543369	C	T	0.53	0.1023	0.0195	0.0008	0.0018	CES	Body mass index	413304	686348	27.5221
rs7514452	1	154438084	T	C	0.8051	-0.1161	0.0236	0.0051	0.0022	CES	Body mass index	413304	690081	24.2014
rs7680240	4	111765495	C	A	0.4088	-0.1163	0.0204	0.0013	0.0017	CES	Body mass index	413304	687972	32.5012
rs7767246	6	36659215	G	C	0.1909	-0.126	0.0256	0.0023	0.0022	CES	Body mass index	413304	672654	24.2249
rs9360935	6	76408950	C	A	0.265	0.1111	0.0215	0.0005	0.002	CES	Body mass index	413304	692425	26.7025
rs976568	4	111550721	T	G	0.6609	-0.1081	0.0205	-0.0076	0.0018	CES	Body mass index	413304	679245	27.8063
rs11076151	16	56329167	A	C	0.1617	0.1282	0.0259	0.006774	0.00523	CES	C-Reactive protein	413304	204402	24.5006
rs12874361	13	84381978	T	A	0.0147	0.4982	0.1006	0.014109	0.018527	CES	C-Reactive protein	413304	204402	24.5251
rs12932445	16	73069888	C	T	0.1805	0.1758	0.0245	0.001493	0.004787	CES	C-Reactive protein	413304	204402	51.4879
rs2466455	4	111688752	T	C	0.7826	-0.2992	0.0222	-0.00714	0.004441	CES	C-Reactive protein	413304	204402	181.642
rs4868241	5	172642750	T	C	0.5895	-0.1048	0.0197	-0.003613	0.004395	CES	C-Reactive protein	413304	204402	28.3002
rs6536024	4	155543369	C	T	0.53	0.1023	0.0195	-0.003232	0.004128	CES	C-Reactive protein	413304	204402	27.5221
rs7514452	1	154438084	T	C	0.8051	-0.1161	0.0236	-0.03908	0.004433	CES	C-Reactive protein	413304	204402	24.2014
rs7680240	4	111765495	C	A	0.4088	-0.1163	0.0204	-0.004923	0.003656	CES	C-Reactive protein	413304	204402	32.5012
rs7767246	6	36659215	G	C	0.1909	-0.126	0.0256	0.000225	0.004821	CES	C-Reactive protein	413304	204402	24.2249
rs9360935	6	76408950	C	A	0.265	0.1111	0.0215	-0.00183	0.004045	CES	C-Reactive protein	413304	204402	26.7025
rs976568	4	111550721	T	G	0.6609	-0.1081	0.0205	-0.000569	0.00398	CES	C-Reactive protein	413304	204402	27.8063
rs11076151	16	56324433	A	C	0.1617	0.1282	0.0259	0.0405	0.0242	CES	Diastolic blood pressure	413304	751139	24.5006
rs114279112	2	49046065	G	T	0.0191	0.4327	0.0816	0.0145	0.0759	CES	Diastolic blood pressure	413304	741465	28.1186
rs12874361	13	84381978	T	A	0.0147	0.4982	0.1006	0.1112	0.0718	CES	Diastolic blood pressure	413304	697333	24.5251
rs12932445	16	73069888	C	T	0.1805	0.1758	0.0245	-0.0351	0.0233	CES	Diastolic blood pressure	413304	737437	51.4879
rs2466455	4	111688752	T	C	0.7826	-0.2992	0.0222	-0.0101	0.022	CES	Diastolic blood pressure	413304	725521	181.642
rs4868241	5	172632400	T	C	0.5895	-0.1048	0.0197	-0.0589	0.0179	CES	Diastolic blood pressure	413304	727239	28.3002
rs60229978	8	32122294	C	G	0.0198	0.4597	0.0929	0.1547	0.0691	CES	Diastolic blood pressure	413304	713252	24.486
rs616154	9	136150466	T	C	0.5112	0.1035	0.0193	-0.1067	0.0175	CES	Diastolic blood pressure	413304	738251	28.7585
rs6536024	4	155543369	C	T	0.53	0.1023	0.0195	0.0195	0.0176	CES	Diastolic blood pressure	413304	731514	27.5221
rs72700114	1	170193825	C	G	0.0754	0.1836	0.0371	0.04	0.0343	CES	Diastolic blood pressure	413304	705523	24.4905
rs7514452	1	154438084	T	C	0.8051	-0.1161	0.0236	-0.0587	0.0221	CES	Diastolic blood pressure	413304	745409	24.2014
rs7680240	4	111764972	C	A	0.4088	-0.1163	0.0204	0.0063	0.0178	CES	Diastolic blood pressure	413304	732589	32.5012
rs7767246	6	36659215	G	C	0.1909	-0.126	0.0256	0.0484	0.022	CES	Diastolic blood pressure	413304	740568	24.2249
rs9360935	6	76408297	C	A	0.265	0.1111	0.0215	0.0062	0.02	CES	Diastolic blood pressure	413304	744987	26.7025
rs976568	4	111550721	T	G	0.6609	-0.1081	0.0205	0.0231	0.0185	CES	Diastolic blood pressure	413304	725510	27.8063
rs11076151	16	56324433	A	C	0.1617	0.1282	0.0259	-0.0066	0.0094	CES	FEV1	413304	44671	24.5006
rs114279112	2	49022205	G	T	0.0191	0.4327	0.0816	0.0433	0.0365	CES	FEV1	413304	37405	28.1186
rs12932445	16	73069888	C	T	0.1805	0.1758	0.0245	-0.0103	0.0084	CES	FEV1	413304	44671	51.4879
rs146390073	1	241306248	T	C	0.0215	0.6688	0.1195	0.0164	0.0406	CES	FEV1	413304	37405	31.3225
rs2466455	4	111688752	T	C	0.7826	-0.2992	0.0222	0.0075	0.0083	CES	FEV1	413304	44671	181.642
rs4868241	5	172632400	T	C	0.5895	-0.1048	0.0197	-0.0042	0.0068	CES	FEV1	413304	44671	28.3002
rs616154	9	136150466	T	C	0.5112	0.1035	0.0193	-0.0129	0.0065	CES	FEV1	413304	44671	28.7585
rs6536024	4	155543369	C	T	0.53	0.1023	0.0195	0.0087	0.0068	CES	FEV1	413304	44671	27.5221
rs7514452	1	154438084	T	C	0.8051	-0.1161	0.0236	0.0156	0.0082	CES	FEV1	413304	44671	24.2014
rs7680240	4	111764972	C	A	0.4088	-0.1163	0.0204	0.0069	0.0066	CES	FEV1	413304	44671	32.5012
rs9360935	6	76408297	C	A	0.265	0.1111	0.0215	-0.0146	0.0075	CES	FEV1	413304	44671	26.7025
rs976568	4	111550721	T	G	0.6609	-0.1081	0.0205	-0.0098	0.0072	CES	FEV1	413304	44671	27.8063
rs11076151	16	56324433	A	C	0.1617	0.1282	0.0259	-0.0088	0.0077	CES	FEV1/FVC	413304	51396	24.5006
rs114279112	2	49022205	G	T	0.0191	0.4327	0.0816	-0.0284	0.0216	CES	FEV1/FVC	413304	43722	28.1186
rs12932445	16	73069888	C	T	0.1805	0.1758	0.0245	0.0032	0.0095	CES	FEV1/FVC	413304	51396	51.4879
rs146390073	1	241306248	T	C	0.0215	0.6688	0.1195	0.0112	0.0227	CES	FEV1/FVC	413304	43722	31.3225
rs2466455	4	111688752	T	C	0.7826	-0.2992	0.0222	0.0044	0.0071	CES	FEV1/FVC	413304	51396	181.642
rs4868241	5	172632400	T	C	0.5895	-0.1048	0.0197	-0.0011	0.0072	CES	FEV1/FVC	413304	51396	28.3002
rs616154	9	136150466	T	C	0.5112	0.1035	0.0193	0.005	0.0049	CES	FEV1/FVC	413304	51396	28.7585
rs6536024	4	155543369	C	T	0.53	0.1023	0.0195	-0.0006	0.0077	CES	FEV1/FVC	413304	51396	27.5221
rs7514452	1	154438084	T	C	0.8051	-0.1161	0.0236	0.0089	0.0143	CES	FEV1/FVC	413304	51396	24.2014
rs7680240	4	111764972	C	A	0.4088	-0.1163	0.0204	-0.007	0.0073	CES	FEV1/FVC	413304	51396	32.5012
rs9360935	6	76408297	C	A	0.265	0.1111	0.0215	-0.0021	0.0067	CES	FEV1/FVC	413304	51396	26.7025
rs976568	4	111550721	T	G	0.6609	-0.1081	0.0205	-0.0014	0.0054	CES	FEV1/FVC	413304	51396	27.8063
rs11076151	16	56324433	A	C	0.1617	0.1282	0.0259	0.00993087	0.00266388	CES	HDL cholesterol	413304		24.5006
rs114279112	2	49022205	G	T	0.0191	0.4327	0.0816	0.0234114	0.00964518	CES	HDL cholesterol	413304		28.1186
rs12874361	13	84381978	T	A	0.0147	0.4982	0.1006	0.0262636	0.00756411	CES	HDL cholesterol	413304		24.5251
rs12932445	16	73069888	C	T	0.1805	0.1758	0.0245	0.00327312	0.00252792	CES	HDL cholesterol	413304		51.4879
rs146390073	1	241306248	T	C	0.0215	0.6688	0.1195	-0.00252464	0.0077318	CES	HDL cholesterol	413304		31.3225
rs2466455	4	111688752	T	C	0.7826	-0.2992	0.0222	0.00469693	0.0024039	CES	HDL cholesterol	413304		181.642
rs4868241	5	172632400	T	C	0.5895	-0.1048	0.0197	0.00469744	0.00195026	CES	HDL cholesterol	413304		28.3002
rs60229978	8	32122294	C	G	0.0198	0.4597	0.0929	-0.0180191	0.00739693	CES	HDL cholesterol	413304		24.486
rs616154	9	136150466	T	C	0.5112	0.1035	0.0193	0.00673048	0.00190797	CES	HDL cholesterol	413304		28.7585
rs6536024	4	155543369	C	T	0.53	0.1023	0.0195	-0.00162307	0.00192279	CES	HDL cholesterol	413304		27.5221
rs72700114	1	170193825	C	G	0.0754	0.1836	0.0371	0.00169002	0.00368259	CES	HDL cholesterol	413304		24.4905
rs7514452	1	154438084	T	C	0.8051	-0.1161	0.0236	0.000727168	0.00245253	CES	HDL cholesterol	413304		24.2014
rs7680240	4	111764972	C	A	0.4088	-0.1163	0.0204	-0.000962252	0.00193949	CES	HDL cholesterol	413304		32.5012
rs7767246	6	36659215	G	C	0.1909	-0.126	0.0256	0.00609525	0.00242305	CES	HDL cholesterol	413304		24.2249
rs9360935	6	76408297	C	A	0.265	0.1111	0.0215	-0.00903406	0.00219738	CES	HDL cholesterol	413304		26.7025
rs976568	4	111550721	T	G	0.6609	-0.1081	0.0205	0.0109089	0.00201707	CES	HDL cholesterol	413304		27.8063
rs11076151	16	56324433	A	C	0.1617	0.1282	0.0259	-0.00357456	0.00294735	CES	LDL cholesterol	413304		24.5006
rs114279112	2	49022205	G	T	0.0191	0.4327	0.0816	0.00825674	0.0105525	CES	LDL cholesterol	413304		28.1186
rs12874361	13	84381978	T	A	0.0147	0.4982	0.1006	0.012056	0.00824784	CES	LDL cholesterol	413304		24.5251
rs12932445	16	73069888	C	T	0.1805	0.1758	0.0245	-0.00205243	0.00279845	CES	LDL cholesterol	413304		51.4879
rs146390073	1	241306248	T	C	0.0215	0.6688	0.1195	0.000835239	0.00846942	CES	LDL cholesterol	413304		31.3225
rs2466455	4	111688752	T	C	0.7826	-0.2992	0.0222	0.0037598	0.00262907	CES	LDL cholesterol	413304		181.642
rs4868241	5	172632400	T	C	0.5895	-0.1048	0.0197	0.00207412	0.00213143	CES	LDL cholesterol	413304		28.3002
rs60229978	8	32122294	C	G	0.0198	0.4597	0.0929	-0.00130562	0.00813204	CES	LDL cholesterol	413304		24.486
rs616154	9	136150466	T	C	0.5112	0.1035	0.0193	0.0190875	0.00208779	CES	LDL cholesterol	413304		28.7585
rs6536024	4	155543369	C	T	0.53	0.1023	0.0195	0.000331612	0.00210333	CES	LDL cholesterol	413304		27.5221
rs72700114	1	170193825	C	G	0.0754	0.1836	0.0371	-0.000129926	0.00402712	CES	LDL cholesterol	413304		24.4905
rs7514452	1	154438084	T	C	0.8051	-0.1161	0.0236	0.00146335	0.0026826	CES	LDL cholesterol	413304		24.2014
rs7680240	4	111764972	C	A	0.4088	-0.1163	0.0204	0.000311037	0.00212176	CES	LDL cholesterol	413304		32.5012
rs7767246	6	36659215	G	C	0.1909	-0.126	0.0256	-0.00143302	0.00265238	CES	LDL cholesterol	413304		24.2249
rs9360935	6	76408297	C	A	0.265	0.1111	0.0215	-0.00218752	0.00240496	CES	LDL cholesterol	413304		26.7025
rs976568	4	111550721	T	G	0.6609	-0.1081	0.0205	0.00133789	0.00220599	CES	LDL cholesterol	413304		27.8063
rs11076151	16	56335641	A	C	0.1617	0.1282	0.0259	0.012	0.018	CES	Obesity class 1	413304	96134	24.5006
rs12932445	16	73069888	C	T	0.1805	0.1758	0.0245	-0.011	0.017	CES	Obesity class 1	413304	96635	51.4879
rs2466455	4	111685615	T	C	0.7826	-0.2992	0.0222	-0.011	0.015	CES	Obesity class 1	413304	96753	181.642
rs4868241	5	172642750	T	C	0.5895	-0.1048	0.0197	0.015	0.015	CES	Obesity class 1	413304	96459	28.3002
rs6536024	4	155543369	C	T	0.53	0.1023	0.0195	-0.0056	0.013	CES	Obesity class 1	413304	97847	27.5221
rs7514452	1	154438084	T	C	0.8051	-0.1161	0.0236	-0.0089	0.015	CES	Obesity class 1	413304	97354	24.2014
rs7680240	4	111765495	C	A	0.4088	-0.1163	0.0204	0.0077	0.013	CES	Obesity class 1	413304	98179	32.5012
rs7767246	6	36659215	G	C	0.1909	-0.126	0.0256	-0.02	0.016	CES	Obesity class 1	413304	96310	24.2249
rs9360935	6	76408950	C	A	0.265	0.1111	0.0215	-0.0083	0.014	CES	Obesity class 1	413304	97827	26.7025
rs976568	4	111550721	T	G	0.6609	-0.1081	0.0205	-0.018	0.013	CES	Obesity class 1	413304	97829	27.8063
rs11076151	16	56335641	A	C	0.1617	0.1282	0.0259	0.033	0.028	CES	Obesity class 2	413304	62137	24.5006
rs12932445	16	73069888	C	T	0.1805	0.1758	0.0245	-0.055	0.027	CES	Obesity class 2	413304	65344	51.4879
rs2466455	4	111685615	T	C	0.7826	-0.2992	0.0222	-0.026	0.024	CES	Obesity class 2	413304	66825	181.642
rs4868241	5	172642750	T	C	0.5895	-0.1048	0.0197	-0.0035	0.022	CES	Obesity class 2	413304	70226	28.3002
rs6536024	4	155543369	C	T	0.53	0.1023	0.0195	0.023	0.021	CES	Obesity class 2	413304	71446	27.5221
rs7514452	1	154438084	T	C	0.8051	-0.1161	0.0236	-0.026	0.023	CES	Obesity class 2	413304	67483	24.2014
rs7680240	4	111765495	C	A	0.4088	-0.1163	0.0204	0.012	0.02	CES	Obesity class 2	413304	72072	32.5012
rs7767246	6	36659215	G	C	0.1909	-0.126	0.0256	-0.0011	0.025	CES	Obesity class 2	413304	66387	24.2249
rs9360935	6	76408950	C	A	0.265	0.1111	0.0215	0.013	0.022	CES	Obesity class 2	413304	70402	26.7025
rs976568	4	111550721	T	G	0.6609	-0.1081	0.0205	0.012	0.021	CES	Obesity class 2	413304	71543	27.8063
rs11076151	16	56335641	A	C	0.1617	0.1282	0.0259	0.11	0.056	CES	Obesity class 3	413304	32223	24.5006
rs12932445	16	73069888	C	T	0.1805	0.1758	0.0245	-0.072	0.053	CES	Obesity class 3	413304	33137	51.4879
rs2466455	4	111685615	T	C	0.7826	-0.2992	0.0222	-0.033	0.044	CES	Obesity class 3	413304	37904	181.642
rs4868241	5	172642750	T	C	0.5895	-0.1048	0.0197	-0.0044	0.043	CES	Obesity class 3	413304	38277	28.3002
rs6536024	4	155543369	C	T	0.53	0.1023	0.0195	0.013	0.037	CES	Obesity class 3	413304	47372	27.5221
rs7514452	1	154438084	T	C	0.8051	-0.1161	0.0236	0.014	0.045	CES	Obesity class 3	413304	40109	24.2014
rs7680240	4	111765495	C	A	0.4088	-0.1163	0.0204	0.077	0.035	CES	Obesity class 3	413304	47773	32.5012
rs7767246	6	36659215	G	C	0.1909	-0.126	0.0256	-0.014	0.049	CES	Obesity class 3	413304	35091	24.2249
rs9360935	6	76408950	C	A	0.265	0.1111	0.0215	0.036	0.041	CES	Obesity class 3	413304	40654	26.7025
rs976568	4	111550721	T	G	0.6609	-0.1081	0.0205	0.022	0.038	CES	Obesity class 3	413304	44291	27.8063
rs11076151	16	56324433	A	C	0.1617	0.1282	0.0259	0.0177	0.0418	CES	Systolic blood pressure	413304	739404	24.5006
rs114279112	2	49046065	G	T	0.0191	0.4327	0.0816	-0.0316	0.1314	CES	Systolic blood pressure	413304	722610	28.1186
rs12874361	13	84381978	T	A	0.0147	0.4982	0.1006	0.1342	0.1253	CES	Systolic blood pressure	413304	686257	24.5251
rs12932445	16	73069888	C	T	0.1805	0.1758	0.0245	-0.1396	0.0403	CES	Systolic blood pressure	413304	725902	51.4879
rs2466455	4	111688752	T	C	0.7826	-0.2992	0.0222	0.0644	0.0382	CES	Systolic blood pressure	413304	706153	181.642
rs4868241	5	172632400	T	C	0.5895	-0.1048	0.0197	-0.006	0.0312	CES	Systolic blood pressure	413304	707789	28.3002
rs60229978	8	32122294	C	G	0.0198	0.4597	0.0929	-0.0239	0.1203	CES	Systolic blood pressure	413304	695083	24.486
rs616154	9	136150466	T	C	0.5112	0.1035	0.0193	-0.0441	0.0304	CES	Systolic blood pressure	413304	726485	28.7585
rs6536024	4	155543369	C	T	0.53	0.1023	0.0195	0.0427	0.0307	CES	Systolic blood pressure	413304	712761	27.5221
rs72700114	1	170193825	C	G	0.0754	0.1836	0.0371	0.0163	0.0601	CES	Systolic blood pressure	413304	687453	24.4905
rs7514452	1	154438084	T	C	0.8051	-0.1161	0.0236	-0.0836	0.0385	CES	Systolic blood pressure	413304	726007	24.2014
rs7680240	4	111764972	C	A	0.4088	-0.1163	0.0204	0.0572	0.031	CES	Systolic blood pressure	413304	713267	32.5012
rs7767246	6	36659215	G	C	0.1909	-0.126	0.0256	-0.0055	0.0384	CES	Systolic blood pressure	413304	721372	24.2249
rs9360935	6	76408297	C	A	0.265	0.1111	0.0215	-0.038	0.0348	CES	Systolic blood pressure	413304	726016	26.7025
rs976568	4	111550721	T	G	0.6609	-0.1081	0.0205	0.0228	0.0323	CES	Systolic blood pressure	413304	706694	27.8063
rs11076151	16	56335641	A	C	0.1617	0.1282	0.0259	0.0105	0.0075	CES	Total cholesterol	413304	93067	24.5006
rs12932445	16	73069888	C	T	0.1805	0.1758	0.0245	-0.0017	0.0071	CES	Total cholesterol	413304	93067	51.4879
rs2466455	4	111685615	T	C	0.7826	-0.2992	0.0222	-0.0008	0.0062	CES	Total cholesterol	413304	94595	181.642
rs4868241	5	172642750	T	C	0.5895	-0.1048	0.0197	0.0067	0.006	CES	Total cholesterol	413304	94595	28.3002
rs6536024	4	155543369	C	T	0.53	0.1023	0.0195	-0.0057	0.006	CES	Total cholesterol	413304	94595	27.5221
rs7514452	1	154438084	T	C	0.8051	-0.1161	0.0236	-0.0011	0.0062	CES	Total cholesterol	413304	94595	24.2014
rs7680240	4	111765495	C	A	0.4088	-0.1163	0.0204	-0.0049	0.0054	CES	Total cholesterol	413304	94595	32.5012
rs9360935	6	76408950	C	A	0.265	0.1111	0.0215	-0.0017	0.0057	CES	Total cholesterol	413304	94590	26.7025
rs976568	4	111550721	T	G	0.6609	-0.1081	0.0205	-0.0064	0.0054	CES	Total cholesterol	413304	94595	27.8063
rs11076151	16	56324433	A	C	0.1617	0.1282	0.0259	-0.0036	0.011	CES	Type 2 diabetes	413304	62892	24.5006
rs12932445	16	73069888	C	T	0.1805	0.1758	0.0245	-0.0209	0.0108	CES	Type 2 diabetes	413304	62892	51.4879
rs2466455	4	111685615	T	C	0.7826	-0.2992	0.0222	-0.0068	0.0099	CES	Type 2 diabetes	413304	62892	181.642
rs4868241	5	172640590	T	C	0.5895	-0.1048	0.0197	0.015	0.0082	CES	Type 2 diabetes	413304	62892	28.3002
rs616154	9	136150466	T	C	0.5112	0.1035	0.0193	0.025	0.0078	CES	Type 2 diabetes	413304	62892	28.7585
rs6536024	4	155543369	C	T	0.53	0.1023	0.0195	0.0021	0.0079	CES	Type 2 diabetes	413304	62892	27.5221
rs7514452	1	154438084	T	C	0.8051	-0.1161	0.0236	-0.0049	0.01	CES	Type 2 diabetes	413304	62892	24.2014
rs7680240	4	111764972	C	A	0.4088	-0.1163	0.0204	-0.0062	0.008	CES	Type 2 diabetes	413304	62892	32.5012
rs7767246	6	36659215	G	C	0.1909	-0.126	0.0256	-0.0311	0.01	CES	Type 2 diabetes	413304	62892	24.2249
rs9360935	6	76408297	C	A	0.265	0.1111	0.0215	0.0272	0.0091	CES	Type 2 diabetes	413304	62892	26.7025
rs976568	4	111550721	T	G	0.6609	-0.1081	0.0205	-0.0122	0.0083	CES	Type 2 diabetes	413304	62892	27.8063

[truncated: 15 more sheets: sheet 10, sheet 11, sheet 12, sheet 13, sheet 14, sheet 15, sheet 16, sheet 17, sheet 18, sheet 19, sheet 20, sheet 21, sheet 22, sheet 23, sheet 24]
